# Supplementary material for: The mechanistic and functional profile of the therapeutic anti-IgE antibody ligelizumab differs from omalizumab
Source: Nat Commun. 2020 Jan 8;11:165. doi: 10.1038/s41467-019-13815-w (PMC6949303; doi:10.1038/s41467-019-13815-w)
Supplement: Supplementary file 4 — Source Data [file 41467_2019_13815_MOESM4_ESM.xlsx]

## Sheet: Figure 1a
Figure 1a
Ligelizumab Fab
Time (sec)	12.5 nM	Fitting	6.25 nM	Fitting	3.13 nM	Fitting	1.56 nM	Fitting	0.78 nM	Fitting
-59.8	-0.300237	0	0.255089	0	-0.137151	0	-0.650879	0	-0.376221	0
-58.8	0.206202	0	0.24131	0	-0.0774891	0	-0.197998	0	0.00122	0
-57.8	0.142725	0	0.288917	0	0.210352	0	0.0778809	0	-0.019043	0
-56.8	-0.00938	0	0.513034	0	-0.217385	0	-0.254639	0	0.203369	0
-55.8	0.0597184	0	0.210305	0	0.0100358	0	-0.09021	0	-0.217651	0
-54.8	0.425978	0	0.419974	0	0.429519	0	0.0118408	0	0.26062	0
-53.8	0.1208	0	0.384081	0	0.0517082	0	0.253662	0	0.564941	0
-52.8	0.190378	0	0.149459	0	-0.0684111	0	-0.119873	0	-0.620117	0
-51.8	0.0241756	0	0.224862	0	0.432501	0	0.0328369	0	0.319458	0
-50.8	0.39243	0	0.395896	0	0.70554	0	0.041626	0	0.0653076	0
-49.8	0.479688	0	0.495166	0	0.229443	0	0.0178223	0	0.105713	0
-48.8	0.110303	0	0.0190923	0	0.0987064	0	0.374634	0	-0.0240479	0
-47.8	0.0767562	0	0.216453	0	0.311009	0	-0.10144	0	0.41272	0
-46.8	0.146535	0	0.334914	0	0.192677	0	-0.361328	0	-0.0449219	0
-45.8	0.223193	0	0.294873	0	0.142383	0	0.282471	0	0.236572	0
-44.8	0.297367	0	0.695563	0	0.408207	0	0.163818	0	0.449463	0
-43.8	0.374897	0	0.222014	0	0.234394	0	0.255493	0	0.147827	0
-42.8	0.103909	0	0.0286668	0	0.257596	0	0.220825	0	0.358521	0
-41.8	0.275876	0	0.0412558	0	0.282224	0	0.241211	0	-0.034668	0
-40.8	0.0872574	0	0.0843773	0	0.243874	0	-0.17395	0	0.0316162	0
-39.8	-0.00298	0	-0.0736799	0	-0.277391	0	0.152344	0	0.219238	0
-38.8	0.1166	0	0.148045	0	0.235985	0	0.323486	0	0.0200195	0
-37.8	0.173781	0	0.31426	0	0.12007	0	-0.060791	0	0.283447	0
-36.8	0.25903	0	0.22436	0	0.245846	0	-0.0776367	0	0.0244141	0
-35.8	0.0386232	0	-0.0422849	0	-0.0978514	0	0.278809	0	0.287109	0
-34.8	-0.261278	0	-0.0307105	0	-0.0940413	0	-0.286621	0	-0.0795898	0
-33.8	0.121145	0	0.0807651	0	0.129324	0	0.0394287	0	0.0203857	0
-32.8	0.247655	0	0.119529	0	0.00229	0	0.222656	0	0.0979004	0
-31.8	-0.243846	0	0.116164	0	-0.026073	0	-0.105469	0	0.052002	0
-30.8	-0.0958456	0	0.332428	0	-0.250387	0	-0.090332	0	-0.0422363	0
-29.8	0.0951137	0	-0.0206595	0	0.218283	0	0.439819	0	0.279175	0
-28.8	-0.61665	0	-0.380664	0	-0.289502	0	-0.39624	0	-0.172363	0
-27.8	-0.595405	0	0.337849	0	-0.0733106	0	-0.366089	0	-0.0445557	0
-26.8	0.437497	0	0.218013	0	0.144772	0	-0.0537109	0	-0.0786133	0
-25.8	-0.225638	0	0.365279	0	-0.307913	0	-0.241699	0	-0.290527	0
-24.8	-0.125387	0	-0.0760201	0	0.128763	0	-0.0415039	0	-0.109131	0
-23.8	-0.180321	0	-0.104832	0	0.0766373	0	0.269653	0	0.0238037	0
-22.8	-0.183052	0	0.0739323	0	0.0641401	0	-0.0384521	0	0.0286865	0
-21.8	0.144382	0	-0.0245152	0	0.0242652	0	-0.247314	0	0.0463867	0
-20.8	0.00708	0	0.442874	0	0.143313	0	0.347656	0	-0.0476074	0
-19.8	0.147457	0	0.0253845	0	-0.04163	0	-0.22522	0	0.30896	0
-18.8	-0.021776	0	0.128469	0	0.162428	0	0.14978	0	-0.174438	0
-17.8	-0.193949	0	-0.291168	0	-0.229472	0	-0.489868	0	-0.00696	0
-16.8	-0.486812	0	0.145759	0	-0.155147	0	-0.224731	0	-0.358276	0
-15.8	0.105125	0	0.156345	0	-0.0385516	0	0.0394287	0	0.156616	0
-14.8	-0.0452132	0	-0.267283	0	-0.125291	0	-0.000244	0	-0.152832	0
-13.8	0.190332	0	0.183935	0	0.0506833	0	0.19043	0	-0.10498	0
-12.8	-0.011377	0	-0.116797	0	-0.117212	0	-0.0909424	0	-0.167114	0
-11.8	0.0368698	0	-0.0695732	0	0.0839889	0	0.203613	0	-0.0512695	0
-10.8	-0.0722684	0	0.31567	0	-0.131961	0	0.175903	0	0.298218	0
-9.80002	0.071684	0	0.104352	0	0.197294	0	-0.0343018	0	0.343872	0
-8.80002	0.411032	0	0.157319	0	0.205466	0	0.0981445	0	0.498047	0
-7.80002	-0.246344	0	-0.0271085	0	-0.0583555	0	-0.0976563	0	-0.0166016	0
-6.80002	0.0284666	0	-0.393946	0	-0.0533206	0	-0.138428	0	-0.279785	0
-5.80002	-0.235298	0	-0.0552177	0	-0.0279007	0	0.0511475	0	-0.151245	0
-4.80002	-0.102491	0	-0.298635	0	0.0588856	0	-0.298584	0	-0.157227	0
-3.80002	-0.200241	0	-0.153756	0	-0.103195	0	-0.44812	0	-0.280884	0
-2.80002	-0.0922349	0	-0.000535	0	-0.202953	0	-0.262329	0	-0.335815	0
-1.80002	0.340278	0	0.291789	0	0.518256	0	0.512695	0	0.883057	0
-0.800018	0.2132	0	-1.1033	0	-0.637752	0	-0.0609131	0	0.0428467	0
0.199982	-4.07303	0	-4.78875	0.27029	-4.96122	-0.586101	-5.07935	-0.142629	-2.16089	-0.112489
1.19998	-2.81179	3.54114	-1.20071	2.33048	-2.13894	0.476908	-2.14624	0.397512	-0.829834	0.158869
2.19998	2.30907	7.25865	2.56224	4.27527	0.90282	1.50955	0.057373	0.929795	0.0114746	0.428203
3.19998	7.04887	10.5725	4.93061	6.11114	2.23137	2.5127	1.27429	1.45433	0.540894	0.695527
4.19998	10.7658	13.5264	6.75303	7.84418	3.46694	3.48719	1.88574	1.97124	0.964355	0.960858
5.19998	13.4473	16.1595	6.06026	9.48015	4.24944	4.43385	2.651	2.48063	1.09558	1.22421
6.19998	16.0796	18.5067	9.43306	11.0245	4.96917	5.35347	2.94006	2.9826	1.47668	1.4856
7.19998	18.2812	20.599	10.7867	12.4823	6.16872	6.24681	3.42517	3.47727	1.67566	1.74504
8.19998	20.2249	22.4641	12.4277	13.8585	6.93938	7.11464	3.87976	3.96475	1.90686	2.00254
9.19998	22.0802	24.1266	13.8587	15.1576	7.75418	7.95768	4.66003	4.44513	2.09021	2.25812
10.2	24.0131	25.6086	15.4286	16.384	8.37405	8.77664	4.95984	4.91853	2.32581	2.5118
11.2	25.0539	26.9296	18.3284	17.5416	9.26716	9.5722	5.27356	5.38503	2.61682	2.76358
12.2	26.5385	28.1072	17.8609	18.6344	10.1848	10.345	5.83777	5.84475	2.78625	3.01349
13.2	27.8726	29.1569	18.8288	19.666	10.8473	11.0958	6.35974	6.29778	3.30969	3.26153
14.2	28.664	30.0926	19.7337	20.6399	11.5822	11.8251	6.40894	6.74422	3.29883	3.50772
15.2	29.5593	30.9267	20.7513	21.5591	12.5091	12.5336	7.17834	7.18417	3.65735	3.75207
16.2	30.6068	31.6702	21.6889	22.4269	11.3307	13.2218	7.69019	7.61771	4.09888	3.99461
17.2	30.85	32.333	22.456	23.2461	12.4146	13.8904	7.7063	8.04495	4.28955	4.23533
18.2	31.7413	32.9238	23.2309	24.0194	13.5759	14.5399	8.3783	8.46597	4.46838	4.47426
19.2	32.5386	33.4504	24.3437	24.7494	14.4523	15.1709	8.86853	8.88087	4.68225	4.71141
20.2	32.967	33.9199	24.9612	25.4385	15.0845	15.7838	9.11792	9.28972	5.01831	4.94678
21.2	33.5164	34.3383	25.3989	26.089	15.3668	16.3792	9.8197	9.69264	5.08191	5.1804
22.2	34.0863	34.7114	25.8724	26.7031	16.0871	16.9576	10.0425	10.0897	5.49561	5.41228
23.2	34.1142	35.0439	26.8511	27.2827	16.8076	17.5194	10.4934	10.481	5.58228	5.64243
24.2	35.1525	35.3403	28.432	27.83	18.0158	18.0653	11.5891	10.8665	6.4231	5.87087
25.2	36.394	35.6045	29.1982	28.3465	19.1624	18.5955	12.9348	11.2465	7.54443	6.09759
26.2	36.0539	35.84	28.9746	28.8341	19.2669	19.1106	12.579	11.6209	7.66516	6.32263
27.2	36.0111	36.05	29.5272	29.2944	19.2523	19.611	12.4695	11.9899	6.83081	6.54599
28.2	36.151	36.2371	29.7418	29.729	21.9399	20.0971	12.9635	12.3536	7.15564	6.76768
29.2	36.2033	36.4039	29.9053	30.1392	21.3061	20.5692	13.0522	12.7119	7.1167	6.98772
30.2	35.824	36.5526	28.4817	30.5264	19.3706	21.028	12.0464	13.065	6.13184	7.20612
31.2	34.9198	36.6852	30.1815	30.8919	20.8948	21.4736	12.6178	13.413	6.45178	7.42289
32.2	36.3364	36.8033	30.6997	31.237	21.7838	21.9064	13.7489	13.7559	7.65686	7.63805
33.2	36.4287	36.9087	31.3047	31.5627	22.2097	22.3269	14.0369	14.0939	7.50659	7.85159
34.2	36.7982	37.0026	31.4948	31.8702	22.3976	22.7354	14.3079	14.4269	7.99756	8.06355
35.2	36.9194	37.0863	31.7559	32.1604	22.8917	23.1323	14.7635	14.755	8.18982	8.27392
36.2	37.2127	37.1609	32.028	32.4345	23.1573	23.5178	15.1082	15.0784	8.22412	8.48273
37.2	37.1153	37.2274	32.5026	32.6931	23.511	23.8923	15.4006	15.3971	8.35986	8.68997
38.2	37.3886	37.2866	32.6329	32.9373	24.0362	24.256	15.7465	15.7112	8.66443	8.89568
39.2	37.2564	37.3395	32.797	33.1678	24.2081	24.6094	15.9155	16.0207	8.55859	9.09984
40.2	37.2011	37.3866	32.9151	33.3854	24.4145	24.9527	16.2991	16.3257	8.91016	9.30249
41.2	37.1635	37.4286	33.3545	33.5908	24.765	25.2862	16.5175	16.6262	9.40906	9.50362
42.2	37.4487	37.466	33.553	33.7846	25.097	25.6102	16.6427	16.9224	9.12366	9.70325
43.2	37.4601	37.4994	33.9372	33.9677	25.3801	25.9249	17.0978	17.2142	9.50769	9.9014
44.2	37.7668	37.5291	33.9243	34.1405	25.7778	26.2306	17.7087	17.5019	9.94824	10.0981
45.2	37.6107	37.5556	34.0313	34.3036	26.0275	26.5276	17.6956	17.7853	9.87646	10.2933
46.2	37.3241	37.5793	34.3641	34.4575	26.3843	26.8161	18.1495	18.0646	10.1046	10.487
47.2	37.9391	37.6003	34.7186	34.6029	27.0398	27.0964	18.4564	18.3398	10.8947	10.6793
48.2	38.1645	37.6191	34.6758	34.7401	27.1841	27.3687	18.543	18.6111	10.9309	10.8702
49.2	37.9107	37.6358	34.7697	34.8696	27.3245	27.6331	18.7356	18.8784	10.9321	11.0596
50.2	38.0783	37.6508	35.0084	34.9919	27.6474	27.8901	18.917	19.1418	11.0266	11.2476
51.2	38.2812	37.6641	35.0785	35.1073	28.1016	28.1397	19.2301	19.4014	11.41	11.4343
52.2	38.2751	37.6759	35.0894	35.2162	28.2927	28.3821	19.4087	19.6572	11.7651	11.6195
53.2	38.2967	37.6865	35.3168	35.3191	28.7121	28.6177	19.7819	19.9092	11.9576	11.8033
54.2	38.061	37.6959	35.4922	35.4162	28.8104	28.8465	20.0433	20.1576	12.0111	11.9858
55.2	38.0771	37.7043	35.5557	35.5078	29.082	29.0687	20.2881	20.4024	12.2261	12.1669
56.2	38.437	37.7118	35.7585	35.5943	29.4136	29.2847	20.8521	20.6437	12.4541	12.3467
57.2	38.1085	37.7185	36.1147	35.676	29.7224	29.4944	20.7054	20.8814	12.6434	12.5251
58.2	38.3385	37.7244	35.7945	35.7531	29.6677	29.6982	21.2172	21.1157	12.8578	12.7022
59.2	38.3635	37.7297	35.9441	35.8259	29.9115	29.8961	21.3983	21.3465	12.9225	12.878
60.2	38.3557	37.7344	36.4355	35.8946	30.4093	30.0884	21.7477	21.574	13.204	13.0525
61.2	38.4607	37.7386	36.1308	35.9594	30.3785	30.2752	21.8906	21.7982	13.2502	13.2256
62.2	38.6522	37.7424	36.6164	36.0206	30.8122	30.4566	22.2714	22.0191	13.2955	13.3975
63.2	38.3606	37.7458	36.5156	36.0784	30.904	30.6329	22.3248	22.2368	13.5924	13.5681
64.2	38.6192	37.7487	36.7631	36.133	31.0716	30.8042	22.532	22.4514	13.7869	13.7374
65.2	38.6808	37.7514	36.5768	36.1845	31.2906	30.9705	22.865	22.6628	14.0149	13.9055
66.2	38.5117	37.7538	36.6165	36.2331	31.5671	31.1321	22.9883	22.8712	14.0916	14.0723
67.2	38.5861	37.7559	36.9063	36.279	31.4326	31.2891	23.1724	23.0765	14.2673	14.2378
68.2	38.3666	37.7578	36.5597	36.3223	31.4795	31.4416	23.4916	23.2788	14.4215	14.4021
69.2	38.3574	37.7594	36.9578	36.3632	31.7528	31.5897	23.7697	23.4782	14.5311	14.5652
70.2	38.5504	37.7609	37.1161	36.4018	31.7422	31.7336	23.7303	23.6747	14.735	14.7271
71.2	38.726	37.7623	37.0452	36.4383	32.4328	31.8734	23.8733	23.8683	14.7942	14.8878
72.2	38.6602	37.7635	37.0229	36.4727	32.4197	32.0092	24.3557	24.0591	15.2397	15.0473
73.2	38.7063	37.7645	36.9479	36.5051	32.1734	32.1412	24.3008	24.2471	15.2014	15.2055
74.2	38.4424	37.7655	36.9528	36.5358	32.2804	32.2693	24.4257	24.4324	15.2816	15.3626
75.2	38.2857	37.7663	36.9396	36.5647	32.7423	32.3938	24.5344	24.615	15.6919	15.5186
76.2	38.2856	37.7671	37.155	36.5921	32.7554	32.5148	24.8489	24.795	15.5115	15.6733
77.2	38.4004	37.7677	37.2041	36.6178	32.8251	32.6322	25.0765	24.9723	15.7894	15.827
78.2	38.2674	37.7683	37.0817	36.6422	33.0971	32.7464	25.441	25.147	15.9928	15.9794
79.2	38.3036	37.7689	36.9965	36.6652	33.2185	32.8572	25.2496	25.3193	16.2128	16.1308
80.2	38.3784	37.7693	37.0354	36.6869	33.009	32.9649	25.2375	25.4889	16.4207	16.281
81.2	38.1799	37.7698	37.1665	36.7073	33.1022	33.0696	25.7638	25.6562	16.547	16.43
82.2	38.3205	37.7701	37.1402	36.7267	33.323	33.1712	25.682	25.821	16.5731	16.578
83.2	38.1936	37.7705	37.2415	36.7449	33.2429	33.2699	25.9453	25.9834	16.6553	16.7249
84.2	38.2774	37.7708	37.1791	36.7621	33.63	33.3659	26.3779	26.1434	16.9265	16.8706
85.2	38.2623	37.771	37.2469	36.7784	33.5257	33.459	26.1884	26.3011	16.9362	17.0153
86.2	38.0944	37.7713	37.2562	36.7937	33.6216	33.5495	26.4672	26.4565	17.0604	17.1589
87.2	38.3437	37.7715	37.3943	36.8082	33.7452	33.6375	26.6498	26.6097	17.4115	17.3015
88.2	38.259	37.7717	37.2712	36.8219	33.9408	33.7229	26.5114	26.7606	17.4594	17.4429
89.2	38.1387	37.7718	37.2673	36.8348	33.9896	33.8059	26.9083	26.9093	17.5573	17.5834
90.2	38.5796	37.772	37.4096	36.847	34.2785	33.8865	27.2372	27.0559	17.4603	17.7227
91.2	38.1813	37.7721	37.3272	36.8585	34.1845	33.9648	27.1699	27.2003	17.9836	17.861
92.2	38.5239	37.7723	37.3858	36.8694	34.4792	34.0408	27.5391	27.3427	18.3079	17.9983
93.2	38.5262	37.7724	37.2379	36.8796	34.7092	34.1147	27.6815	27.4829	18.2909	18.1346
94.2	38.3136	37.7725	37.5953	36.8893	34.714	34.1865	27.5911	27.6211	18.3606	18.2699
95.2	38.205	37.7725	37.5003	36.8985	34.7393	34.2562	27.8898	27.7574	18.3724	18.4041
96.2	38.4729	37.7726	37.4731	36.9071	34.8798	34.324	28.1156	27.8916	18.7203	18.5374
97.2	38.1234	37.7727	37.6129	36.9152	34.8592	34.3898	28.2848	28.0239	18.7992	18.6696
98.2	38.2194	37.7727	37.69	36.9229	34.8153	34.4537	28.1265	28.1542	18.9055	18.8009
99.2	38.5267	37.7728	37.5854	36.9302	35.1322	34.5158	28.6475	28.2827	18.928	18.9312
100.2	38.3442	37.7728	37.6162	36.937	35.1174	34.5761	28.7463	28.4092	19.2161	19.0605
101.2	38.3858	37.7729	37.7612	36.9435	35.2037	34.6347	28.8826	28.534	19.3704	19.1888
102.2	38.4684	37.7729	37.65	36.9496	35.1767	34.6917	28.8668	28.6569	19.484	19.3162
103.2	38.3545	37.773	37.8518	36.9553	35.2594	34.747	28.9235	28.7781	19.5204	19.4427
104.2	38.655	37.773	37.834	36.9608	35.4608	34.8007	29.1334	28.8974	19.7665	19.5682
105.2	38.5917	37.773	37.4849	36.9659	35.5084	34.8529	29.191	29.0151	19.9354	19.6927
106.2	38.3625	37.773	37.9649	36.9708	35.864	34.9036	29.2494	29.131	20.1779	19.8164
107.2	38.7455	37.7731	38.1014	36.9753	35.896	34.9528	29.5717	29.2452	20.2299	19.9391
108.2	38.7502	37.7731	37.8526	36.9797	35.7014	35.0007	29.7275	29.3578	20.2822	20.0609
109.2	38.4207	37.7731	37.665	36.9837	35.7092	35.0471	29.6803	29.4688	20.5482	20.1818
110.2	38.5104	37.7731	37.9507	36.9876	35.8999	35.0923	29.8794	29.5781	20.561	20.3017
111.2	38.8363	37.7731	37.7103	36.9912	35.8236	35.1361	29.8713	29.6858	20.6597	20.4208
112.2	38.5218	37.7731	37.6652	36.9947	35.8535	35.1787	30.0016	29.792	20.5673	20.539
113.2	38.5524	37.7731	37.9117	36.9979	35.9131	35.2201	29.9381	29.8966	20.9777	20.6564
114.2	38.5793	37.7732	37.8684	37.0009	35.8972	35.2603	30.2407	29.9997	21.0237	20.7728
115.2	38.4378	37.7732	37.6274	37.0038	35.944	35.2994	30.411	30.1013	21.3969	20.8884
116.2	38.3091	37.7732	37.6104	37.0066	36.1509	35.3373	30.3757	30.2015	21.3945	21.0031
117.2	38.5953	37.7732	37.8078	37.0091	36.3115	35.3742	30.4198	30.3001	21.4955	21.117
118.2	38.8434	37.7732	37.9887	37.0116	36.5897	35.41	30.9102	30.3974	21.6445	21.23
119.2	38.2116	37.7732	37.4346	37.0138	35.3923	35.4448	29.9766	30.4932	21.2046	21.3421
120.2	41.68	37.7732	41.4123	37.8141	40.8249	36.4805	36.2704	30.8184	25.3553	21.5969
121.2	39.0356	37.9525	38.9342	37.8019	35.8605	36.4688	29.4691	30.8085	20.4254	21.5899
122.2	39.3073	37.9403	37.8641	37.7898	36.5615	36.457	30.9741	30.7986	21.9089	21.583
123.2	38.2134	37.9281	37.4741	37.7776	35.6996	36.4453	30.6273	30.7887	21.9222	21.5761
124.2	38.1522	37.9159	37.3922	37.7655	36.1365	36.4336	30.7443	30.7788	21.1544	21.5691
125.2	37.9946	37.9037	37.2745	37.7533	35.9259	36.4219	30.3395	30.7689	19.7338	21.5622
126.2	38.0051	37.8915	37.5069	37.7412	35.8525	36.4102	30.5977	30.759	21.3582	21.5553
127.2	38.1781	37.8794	37.6647	37.7291	35.9928	36.3985	30.7883	30.7492	22.5625	21.5483
128.2	37.928	37.8672	37.5068	37.7169	35.8491	36.3868	30.543	30.7393	22.9028	21.5414
129.2	37.9838	37.855	37.2706	37.7048	35.8378	36.3751	30.6401	30.7294	21.7632	21.5345
130.2	38.1232	37.8429	37.5167	37.6927	35.8639	36.3634	30.5186	30.7195	21.5479	21.5276
131.2	38.0152	37.8307	37.5266	37.6806	36.0698	36.3517	30.6664	30.7096	21.8656	21.5206
132.2	38.0261	37.8185	37.415	37.6685	35.9016	36.34	30.5806	30.6998	21.8083	21.5137
133.2	38.1102	37.8064	37.1464	37.6563	35.8376	36.3283	30.4291	30.6899	21.8778	21.5068
134.2	37.9166	37.7942	37.3932	37.6442	35.8606	36.3167	30.4152	30.68	21.7311	21.4999
135.2	37.8937	37.7821	37.3344	37.6321	35.9021	36.305	30.2755	30.6702	21.7428	21.493
136.2	37.9554	37.7699	37.3723	37.62	36.0129	36.2933	30.4327	30.6603	21.7198	21.4861
137.2	37.9791	37.7578	37.4379	37.608	36.1268	36.2816	30.5366	30.6505	21.7786	21.4792
138.2	37.9932	37.7456	37.2834	37.5959	35.9285	36.27	30.4778	30.6406	21.4453	21.4723
139.2	37.8469	37.7335	37.5347	37.5838	35.979	36.2583	30.4089	30.6308	21.4827	21.4654
140.2	37.8647	37.7214	36.8674	37.5717	35.7529	36.2467	30.1082	30.6209	21.5168	21.4585
141.2	37.5917	37.7093	37.1339	37.5596	35.5871	36.235	30.0564	30.6111	21.3442	21.4516
142.2	37.8577	37.6971	36.9834	37.5475	35.7166	36.2234	30.2175	30.6012	21.2004	21.4447
143.2	37.9072	37.685	36.9178	37.5355	35.7874	36.2117	30.204	30.5914	21.4459	21.4378
144.2	37.779	37.6729	37.0501	37.5234	35.6912	36.2001	29.9547	30.5816	21.5426	21.4309
145.2	37.7681	37.6608	37.1631	37.5114	35.4727	36.1884	30.1775	30.5717	21.313	21.424
146.2	37.817	37.6487	37.1109	37.4993	35.8073	36.1768	30.2908	30.5619	21.7156	21.4171
147.2	37.5736	37.6366	37.1078	37.4872	35.705	36.1652	29.9551	30.5521	21.3367	21.4102
148.2	37.5753	37.6245	36.8949	37.4752	35.6441	36.1536	30.0531	30.5423	21.3253	21.4033
149.2	37.4149	37.6124	37.0309	37.4631	35.5252	36.1419	30.1466	30.5324	21.5778	21.3965
150.2	37.4842	37.6003	37.2455	37.4511	35.8194	36.1303	30.3701	30.5226	21.5432	21.3896
151.2	37.6448	37.5882	37.0048	37.4391	35.5632	36.1187	30.36	30.5128	21.4264	21.3827
152.2	37.8114	37.5761	37.1872	37.427	35.497	36.1071	30.2135	30.503	21.8065	21.3758
153.2	37.5598	37.5641	37.3037	37.415	35.6962	36.0955	30.0228	30.4932	21.4225	21.369
154.2	37.912	37.552	37.1974	37.403	35.6084	36.0839	30.3849	30.4834	21.6178	21.3621
155.2	37.628	37.5399	36.9179	37.3909	35.6006	36.0723	30.4442	30.4736	21.8524	21.3552
156.2	37.3736	37.5278	36.7849	37.3789	35.4516	36.0607	30.1639	30.4638	21.5663	21.3484
157.2	37.5485	37.5158	36.388	37.3669	35.3202	36.0491	30.1658	30.454	21.6941	21.3415
158.2	37.5146	37.5037	34.49	37.3549	35.4758	36.0375	30.1021	30.4442	21.7004	21.3346
159.2	37.3146	37.4917	36.3183	37.3429	35.65	36.0259	30.168	30.4344	21.5291	21.3278
160.2	37.5897	37.4796	37.7028	37.3309	35.4565	36.0144	30.3375	30.4247	21.6266	21.3209
161.2	37.4444	37.4676	37.4369	37.3189	35.2688	36.0028	30.3939	30.4149	21.7118	21.3141
162.2	37.4361	37.4555	36.8952	37.3069	35.4857	35.9912	30.1594	30.4051	21.5227	21.3072
163.2	37.2335	37.4435	36.6668	37.2949	35.4333	35.9796	29.9688	30.3953	21.5022	21.3004
164.2	37.2792	37.4314	36.8558	37.2829	35.4705	35.9681	30.2125	30.3856	21.6974	21.2935
165.2	37.1782	37.4194	36.9021	37.2709	35.4999	35.9565	30.0438	30.3758	21.2162	21.2867
166.2	37.38	37.4074	36.7789	37.2589	35.3587	35.9449	30.0165	30.366	21.4591	21.2798
167.2	37.317	37.3954	37.0956	37.247	35.6568	35.9334	30.2048	30.3563	21.2651	21.273
168.2	37.5275	37.3833	36.8788	37.235	35.7841	35.9218	30.3562	30.3465	21.6919	21.2662
169.2	37.4579	37.3713	36.8653	37.223	35.7981	35.9103	30.0812	30.3367	21.5792	21.2593
170.2	37.5272	37.3593	37.066	37.2111	35.6748	35.8988	30.3793	30.327	21.6866	21.2525
171.2	37.4428	37.3473	37.0291	37.1991	35.5865	35.8872	30.1986	30.3172	21.7399	21.2457
172.2	37.1618	37.3353	37.1407	37.1871	35.7343	35.8757	30.1899	30.3075	21.6819	21.2388
173.2	37.6707	37.3233	37.0836	37.1752	35.7342	35.8641	30.49	30.2978	21.4417	21.232
174.2	37.5181	37.3113	36.8413	37.1632	35.5463	35.8526	30.2418	30.288	21.661	21.2252
175.2	37.2755	37.2993	36.8268	37.1513	35.2862	35.8411	30.1404	30.2783	21.2534	21.2183
176.2	37.3052	37.2873	36.8815	37.1394	34.4128	35.8296	30.0704	30.2685	21.5282	21.2115
177.2	37.085	37.2753	36.4778	37.1274	33.2467	35.8181	29.765	30.2588	21.2025	21.2047
178.2	37.154	37.2633	36.8744	37.1155	34.7021	35.8065	29.929	30.2491	21.2869	21.1979
179.2	37.229	37.2514	36.7253	37.1035	34.4565	35.795	29.9215	30.2394	21.256	21.1911
180.2	37.0418	37.2394	36.7793	37.0916	34.7379	35.7835	29.7628	30.2296	21.5267	21.1843
181.2	37.1348	37.2274	36.446	37.0797	34.6676	35.772	29.736	30.2199	21.2638	21.1775
182.2	37.1807	37.2155	36.4069	37.0678	34.5308	35.7605	29.7681	30.2102	21.3127	21.1707
183.2	36.9275	37.2035	36.5813	37.0559	34.3486	35.749	29.8733	30.2005	21.3281	21.1638
184.2	37.0995	37.1915	36.8141	37.044	34.9306	35.7375	29.9506	30.1908	21.4567	21.157
185.2	37.3645	37.1796	36.8206	37.032	34.9848	35.726	30.0396	30.1811	21.4583	21.1502
186.2	37.3137	37.1676	36.6074	37.0201	34.9955	35.7146	30.1959	30.1714	21.6537	21.1434
187.2	37.3405	37.1557	37.254	37.0082	34.7825	35.7031	30.2394	30.1617	21.3566	21.1366
188.2	37.1105	37.1437	36.5909	36.9963	34.7766	35.6916	29.8636	30.152	21.2291	21.1299
189.2	37.0283	37.1318	36.8001	36.9845	34.8607	35.6801	30.059	30.1423	21.5426	21.1231
190.2	37.555	37.1199	36.8637	36.9726	35.0988	35.6687	29.9757	30.1326	21.2899	21.1163
191.2	37.3711	37.1079	36.7104	36.9607	35.4163	35.6572	29.6621	30.1229	21.2278	21.1095
192.2	36.8979	37.096	36.5991	36.9488	36.424	35.6457	29.8837	30.1132	21.1927	21.1027
193.2	36.9591	37.0841	36.6695	36.9369	35.3278	35.6343	29.7024	30.1036	19.293	21.0959
194.2	36.9266	37.0722	36.4982	36.925	35.2939	35.6228	29.9034	30.0939	19.8344	21.0891
195.2	36.9072	37.0602	36.7525	36.9132	35.5347	35.6114	30.1644	30.0842	20.6591	21.0824
196.2	37.049	37.0483	36.7635	36.9013	35.3849	35.5999	29.9063	30.0745	21.7668	21.0756
197.2	36.9788	37.0364	36.5623	36.8894	35.172	35.5885	29.7943	30.0649	22.4557	21.0688
198.2	36.8768	37.0245	36.3969	36.8776	35.2231	35.577	29.9015	30.0552	21.0341	21.062
199.2	37.0193	37.0126	36.5623	36.8657	35.4253	35.5656	29.8958	30.0456	21.3486	21.0553
200.2	37.1321	37.0007	36.4645	36.8539	35.1103	35.5542	29.9156	30.0359	21.1642	21.0485
201.2	37.2995	36.9888	36.5987	36.842	35.3201	35.5427	29.9611	30.0262	21.3016	21.0417
202.2	37.1332	36.9769	36.3362	36.8302	34.9619	35.5313	29.7681	30.0166	21.0713	21.035
203.2	36.637	36.965	36.717	36.8184	35.0265	35.5199	29.7489	30.0069	20.8597	21.0282
204.2	37.3142	36.9532	36.5478	36.8065	35.1495	35.5085	29.8671	29.9973	20.8866	21.0214
205.2	36.8718	36.9413	36.5093	36.7947	35.0458	35.4971	29.4996	29.9877	20.9435	21.0147
206.2	36.9289	36.9294	36.3416	36.7829	34.9836	35.4857	29.6436	29.978	20.8608	21.0079
207.2	37.175	36.9175	36.271	36.771	35.1487	35.4742	29.7019	29.9684	21.0613	21.0012
208.2	36.7113	36.9057	36.2208	36.7592	34.8131	35.4628	29.3745	29.9587	21.0088	20.9944
209.2	36.7122	36.8938	36.1824	36.7474	34.8114	35.4514	29.6149	29.9491	20.7665	20.9877
210.2	36.884	36.8819	35.97	36.7356	34.7882	35.44	29.5717	29.9395	20.7365	20.9809
211.2	36.554	36.8701	36.1523	36.7238	34.9153	35.4287	29.7825	29.9299	20.9636	20.9742
212.2	37.0035	36.8582	36.3813	36.712	34.8471	35.4173	29.7894	29.9202	20.9496	20.9674
213.2	36.8478	36.8464	36.2638	36.7002	34.7871	35.4059	29.7257	29.9106	20.8893	20.9607
214.2	36.3211	36.8345	36.0978	36.6884	34.6654	35.3945	29.7085	29.901	20.8186	20.954
215.2	36.7291	36.8227	36.3517	36.6766	35.0223	35.3831	29.8916	29.8914	20.8721	20.9472
216.2	36.8409	36.8109	36.0856	36.6648	35.0267	35.3718	29.8896	29.8818	21.019	20.9405
217.2	36.5218	36.799	36.0053	36.653	34.9709	35.3604	29.58	29.8722	20.934	20.9338
218.2	36.5577	36.7872	36.1896	36.6412	34.8833	35.349	29.4097	29.8626	20.7874	20.927
219.2	36.5481	36.7754	36.2207	36.6294	34.7789	35.3377	29.4895	29.853	20.5864	20.9203
220.2	36.6798	36.7636	36.5897	36.6177	35.1564	35.3263	29.9001	29.8434	21.0474	20.9136
221.2	36.8809	36.7517	36.3161	36.6059	34.9692	35.3149	29.9156	29.8338	20.7931	20.9069
222.2	36.7589	36.7399	35.9782	36.5941	34.6432	35.3036	29.752	29.8242	21.0042	20.9001
223.2	36.6002	36.7281	36.1852	36.5824	35.0887	35.2922	29.8159	29.8146	21.2202	20.8934
224.2	36.547	36.7163	34.5749	36.5706	35.0089	35.2809	29.6189	29.805	20.9307	20.8867
225.2	36.6654	36.7045	34.8002	36.5589	34.951	35.2696	29.5488	29.7954	21.1826	20.88
226.2	36.825	36.6927	35.9279	36.5471	35.1133	35.2582	29.9934	29.7859	21.2307	20.8733
227.2	36.7647	36.6809	35.7296	36.5354	35.1555	35.2469	29.8129	29.7763	21.1659	20.8666
228.2	36.6944	36.6691	35.6281	36.5236	35.1352	35.2355	29.7968	29.7667	21.2045	20.8599
229.2	36.7975	36.6573	35.4605	36.5119	35.0698	35.2242	30.0709	29.7572	21.2155	20.8532
230.2	36.7095	36.6456	36.0928	36.5001	35.1986	35.2129	29.3959	29.7476	21.0206	20.8465
231.2	36.5652	36.6338	37.6802	36.4884	35.1166	35.2016	29.6742	29.738	21.2765	20.8398
232.2	36.9685	36.622	36.2596	36.4767	35.0146	35.1903	29.7183	29.7285	21.1226	20.8331
233.2	36.9112	36.6102	36.0964	36.465	34.873	35.179	29.5729	29.7189	21.0648	20.8264
234.2	36.5679	36.5985	36.0396	36.4532	34.8611	35.1676	29.4285	29.7094	21.095	20.8197
235.2	36.7579	36.5867	36.1764	36.4415	35.1195	35.1563	29.9268	29.6998	21.2048	20.813
236.2	36.8143	36.5749	36.1997	36.4298	35.0232	35.145	29.709	29.6903	21.3179	20.8063
237.2	36.9188	36.5632	36.3504	36.4181	35.0714	35.1337	29.8054	29.6807	21.3403	20.7996
238.2	37.0965	36.5514	36.2401	36.4064	34.9674	35.1224	29.8752	29.6712	21.2542	20.7929
239.2	36.8483	36.5397	36.0899	36.3947	34.9911	35.1112	29.5471	29.6616	21.3242	20.7862
240.2	36.4834	36.5279	36.3414	36.383	35.1562	35.0999	29.9597	29.6521	21.1465	20.7795
241.2	36.8063	36.5162	35.9124	36.3713	34.9335	35.0886	29.7502	29.6426	21.2332	20.7729
242.2	36.3496	36.5044	36.0081	36.3596	34.825	35.0773	29.4602	29.633	21.2207	20.7662
243.2	36.4464	36.4927	36.0356	36.3479	34.7102	35.066	29.756	29.6235	21.2072	20.7595
244.2	36.7866	36.481	36.2134	36.3362	34.8658	35.0548	29.7347	29.614	21.0844	20.7528
245.2	36.5852	36.4693	35.9205	36.3245	34.905	35.0435	29.7996	29.6045	21.1426	20.7462
246.2	36.4403	36.4575	35.9076	36.3129	34.7702	35.0322	29.7207	29.595	21.0662	20.7395
247.2	36.7239	36.4458	36.0032	36.3012	34.7219	35.021	29.6223	29.5854	21.0864	20.7328
248.2	36.53	36.4341	36.1563	36.2895	34.9771	35.0097	29.6517	29.5759	21.1635	20.7262
249.2	36.3316	36.4224	35.9309	36.2779	34.8475	34.9985	29.8303	29.5664	21.0867	20.7195
250.2	36.492	36.4107	36.0473	36.2662	35.0104	34.9872	29.7181	29.5569	21.1815	20.7128
251.2	36.8063	36.399	36.0752	36.2545	35.0522	34.976	29.9773	29.5474	21.1843	20.7062
252.2	36.6769	36.3873	35.9062	36.2429	34.888	34.9647	29.4641	29.5379	21.0259	20.6995
253.2	36.8255	36.3756	35.8647	36.2312	34.971	34.9535	29.6069	29.5284	21.0066	20.6929
254.2	36.7197	36.3639	35.9573	36.2196	34.9771	34.9422	29.8276	29.5189	21.3628	20.6862
255.2	36.6274	36.3522	35.8499	36.2079	34.6252	34.931	29.5576	29.5095	21.0032	20.6796
256.2	36.8077	36.3405	36.1542	36.1963	34.9338	34.9198	29.5543	29.5	21.1849	20.6729
257.2	36.7149	36.3288	35.8913	36.1847	34.806	34.9086	29.9277	29.4905	21.3425	20.6663
258.2	36.6069	36.3172	36.0801	36.173	34.7838	34.8973	29.2037	29.481	21.0643	20.6596
259.2	36.5919	36.3055	35.892	36.1614	34.7962	34.8861	29.5093	29.4715	20.9592	20.653
260.2	36.4374	36.2938	35.7274	36.1498	34.7207	34.8749	29.7098	29.4621	21.1793	20.6464
261.2	36.5119	36.2821	36.0389	36.1382	34.6	34.8637	29.4319	29.4526	20.8616	20.6397
262.2	36.5977	36.2705	35.7255	36.1266	34.4996	34.8525	29.6116	29.4431	21.03	20.6331
263.2	36.4153	36.2588	35.5341	36.1149	34.5096	34.8413	29.4309	29.4337	20.8936	20.6265
264.2	36.1946	36.2472	35.6884	36.1033	34.7415	34.8301	29.1375	29.4242	20.9348	20.6198
265.2	36.2852	36.2355	35.5837	36.0917	34.7186	34.8189	29.4548	29.4147	20.9893	20.6132
266.2	36.0258	36.2239	35.7464	36.0801	34.6414	34.8077	29.3187	29.4053	21.0199	20.6066
267.2	36.0045	36.2122	35.8238	36.0685	34.6574	34.7965	29.23	29.3958	20.8867	20.5999
268.2	36.2176	36.2006	35.9204	36.0569	34.4899	34.7853	29.2216	29.3864	20.9725	20.5933
269.2	36.0455	36.1889	35.6928	36.0453	34.6181	34.7741	29.4366	29.3769	20.9855	20.5867
270.2	36.1121	36.1773	35.8035	36.0338	34.5059	34.763	29.2849	29.3675	20.8389	20.5801
271.2	35.9151	36.1657	35.8952	36.0222	34.6209	34.7518	29.2915	29.358	21.0962	20.5735
272.2	36.2848	36.1541	36.0567	36.0106	34.5982	34.7406	29.7906	29.3486	21.0543	20.5669
273.2	36.1514	36.1424	35.872	35.999	34.6254	34.7294	29.3859	29.3392	21.089	20.5602
274.2	36.0256	36.1308	35.6421	35.9874	34.3584	34.7183	29.3157	29.3297	20.8208	20.5536
275.2	36.3282	36.1192	35.9186	35.9759	34.5829	34.7071	29.5337	29.3203	21.0583	20.547
276.2	36.4278	36.1076	36.047	35.9643	34.6378	34.696	29.6182	29.3109	21.2686	20.5404
277.2	36.2636	36.096	35.8253	35.9527	34.3432	34.6848	29.4521	29.3015	20.7642	20.5338
278.2	36.0717	36.0844	35.7865	35.9412	34.2271	34.6737	29.5663	29.2921	20.736	20.5272
279.2	36.1669	36.0728	35.7433	35.9296	34.3686	34.6625	29.4255	29.2826	20.7119	20.5206
280.2	36.0979	36.0612	35.9714	35.9181	34.3339	34.6514	29.4637	29.2732	20.6486	20.514
281.2	36.335	36.0496	35.864	35.9065	34.5998	34.6402	29.5166	29.2638	21.0234	20.5074
282.2	36.0132	36.038	35.5796	35.895	34.4971	34.6291	29.1245	29.2544	20.8086	20.5008
283.2	36.0725	36.0264	35.7324	35.8835	34.398	34.618	29.2192	29.245	20.8889	20.4942
284.2	36.145	36.0148	35.679	35.8719	34.4722	34.6068	29.5087	29.2356	21.0284	20.4877
285.2	36.034	36.0033	35.6999	35.8604	34.5149	34.5957	29.1025	29.2262	20.8684	20.4811
286.2	35.8618	35.9917	35.9495	35.8489	34.2271	34.5846	29.3523	29.2168	20.8293	20.4745
287.2	35.8911	35.9801	35.6192	35.8373	34.3116	34.5735	29.3187	29.2074	20.7687	20.4679
288.2	36.125	35.9686	35.783	35.8258	34.0411	34.5624	29.1898	29.198	21.17	20.4613
289.2	36.0015	35.957	35.5747	35.8143	31.9742	34.5513	29.0746	29.1886	20.7355	20.4548
290.2	36.1433	35.9454	35.4458	35.8028	33.6143	34.5402	29.4569	29.1793	20.8856	20.4482
291.2	35.8469	35.9339	35.8277	35.7913	33.7219	34.5291	29.1294	29.1699	20.9333	20.4416
292.2	36.0171	35.9223	35.5737	35.7798	33.9899	34.518	29.4269	29.1605	20.7101	20.435
293.2	35.7695	35.9108	35.4112	35.7683	33.5595	34.5069	29.405	29.1511	20.6262	20.4285
294.2	35.9659	35.8992	33.152	35.7568	33.7864	34.4958	29.0331	29.1418	20.8832	20.4219
295.2	36.0162	35.8877	35.0988	35.7453	33.8815	34.4847	29.1539	29.1324	20.745	20.4153
296.2	36.0484	35.8762	34.9716	35.7338	33.6185	34.4736	29.2117	29.123	20.6414	20.4088
297.2	35.7227	35.8646	34.8774	35.7223	33.6516	34.4625	28.8445	29.1137	20.7466	20.4022
298.2	35.6958	35.8531	34.9534	35.7108	33.4133	34.4514	29.0156	29.1043	20.4038	20.3957
299.2	35.7388	35.8416	34.7019	35.6994	33.6009	34.4404	29.2761	29.095	20.4373	20.3891
300.2	35.7866	35.8301	37.6712	35.6879	33.5919	34.4293	29.0629	29.0856	20.9159	20.3825
301.2	35.8947	35.8185	35.6829	35.6764	33.5914	34.4182	29.1779	29.0762	20.6764	20.376
302.2	35.6771	35.807	35.5526	35.6649	33.4477	34.4072	28.9452	29.0669	20.746	20.3694
303.2	35.8923	35.7955	35.6553	35.6535	33.6235	34.3961	29.4463	29.0576	20.8113	20.3629
304.2	35.9119	35.784	35.4514	35.642	33.3808	34.385	28.8434	29.0482	20.5568	20.3563
305.2	35.7656	35.7725	35.2613	35.6306	33.3829	34.374	29.1461	29.0389	20.4779	20.3498
306.2	35.8065	35.761	35.3255	35.6191	33.7007	34.3629	29.3929	29.0295	20.7836	20.3433
307.2	35.74	35.7495	35.6702	35.6077	34.3234	34.3519	28.8866	29.0202	20.8187	20.3367
308.2	35.652	35.738	35.3468	35.5962	35.5724	34.3408	29.0596	29.0109	20.7346	20.3302
309.2	35.8255	35.7265	35.5675	35.5848	34.2594	34.3298	28.959	29.0016	20.6191	20.3237
310.2	35.6135	35.715	35.6155	35.5733	34.2397	34.3188	28.8916	28.9922	20.4841	20.3171
311.2	35.835	35.7036	35.606	35.5619	34.2753	34.3077	29.1476	28.9829	20.8436	20.3106
312.2	36.1154	35.6921	35.492	35.5505	34.361	34.2967	29.4338	28.9736	20.9241	20.3041
313.2	35.744	35.6806	35.4716	35.539	34.1513	34.2857	28.9261	28.9643	20.7946	20.2975
314.2	35.6696	35.6691	35.4983	35.5276	34.1784	34.2747	29.0718	28.955	20.6042	20.291
315.2	36.103	35.6577	35.6812	35.5162	34.3839	34.2636	29.2916	28.9457	21.0031	20.2845
316.2	35.9152	35.6462	35.4859	35.5048	34.3274	34.2526	29.1312	28.9364	20.9166	20.278
317.2	35.8725	35.6348	35.6426	35.4934	34.3931	34.2416	28.8209	28.9271	20.4796	20.2714
318.2	36.0144	35.6233	35.1211	35.4819	34.0841	34.2306	29.0319	28.9178	20.7047	20.2649
319.2	35.7025	35.6119	35.3092	35.4705	34.4671	34.2196	28.8575	28.9085	20.5099	20.2584
320.2	35.9159	35.6004	35.5077	35.4591	34.0812	34.2086	28.8606	28.8992	20.5825	20.2519
321.2	35.2022	35.589	35.2555	35.4477	34.2532	34.1976	29.0685	28.8899	20.8158	20.2454
322.2	33.8016	35.5775	35.3996	35.4363	34.3136	34.1866	29.0817	28.8806	20.8287	20.2389
323.2	35.0933	35.5661	35.5884	35.425	34.2758	34.1756	29.1556	28.8713	18.4393	20.2324
324.2	35.2959	35.5547	35.3818	35.4136	34.1135	34.1647	29.099	28.862	20.2643	20.2259
325.2	35.1772	35.5432	35.604	35.4022	34.387	34.1537	29.094	28.8528	20.4143	20.2194
326.2	35.4398	35.5318	35.5761	35.3908	34.2861	34.1427	29.2086	28.8435	20.3434	20.2129
327.2	35.237	35.5204	35.4192	35.3794	34.0037	34.1317	29.1442	28.8342	20.1967	20.2064
328.2	35.1761	35.509	35.444	35.3681	34.0447	34.1207	29.0261	28.8249	20.1738	20.1999
329.2	35.2292	35.4975	35.491	35.3567	34.395	34.1098	28.916	28.8157	20.2441	20.1934
330.2	35.6244	35.4861	35.2977	35.3453	34.069	34.0988	29.0945	28.8064	20.252	20.1869
331.2	37.4513	35.4747	35.6076	35.334	34.2481	34.0878	29.1218	28.7972	20.4141	20.1804
332.2	35.7186	35.4633	35.2338	35.3226	34.1197	34.0769	28.8713	28.7879	20.4758	20.1739
333.2	35.7167	35.4519	35.3956	35.3112	33.8722	34.0659	29.0552	28.7786	20.8289	20.1674
334.2	35.6683	35.4405	35.4858	35.2999	34.2085	34.055	29.0981	28.7694	22.5291	20.161
335.2	35.7076	35.4291	35.413	35.2886	34.16	34.044	28.9553	28.7601	20.9226	20.1545
336.2	35.4605	35.4178	35.447	35.2772	34.0964	34.0331	29.1752	28.7509	21.0067	20.148
337.2	35.7693	35.4064	35.5024	35.2659	34.2288	34.0222	29.1375	28.7417	21.1797	20.1415
338.2	35.9506	35.395	35.2784	35.2545	34.4199	34.0112	29.0287	28.7324	20.9095	20.135
339.2	35.6596	35.3836	35.2838	35.2432	34.1256	34.0003	28.7766	28.7232	20.8	20.1286
340.2	35.5267	35.3722	35.2929	35.2319	34.1539	33.9894	28.9792	28.714	20.916	20.1221
341.2	35.7196	35.3609	35.4042	35.2205	34.0956	33.9784	28.8896	28.7047	20.6572	20.1156
342.2	35.9416	35.3495	35.5757	35.2092	34.2381	33.9675	29.0634	28.6955	20.9254	20.1092
343.2	35.7706	35.3381	34.8192	35.1979	34.0141	33.9566	28.818	28.6863	20.8705	20.1027
344.2	35.4541	35.3268	35.3049	35.1866	34.4487	33.9457	29.0315	28.6771	20.7092	20.0962
345.2	35.8536	35.3154	35.1393	35.1753	34.0846	33.9348	29.2004	28.6678	20.9299	20.0898
346.2	35.7459	35.3041	35.1296	35.164	34.3575	33.9239	29.0935	28.6586	20.9451	20.0833
347.2	35.4887	35.2927	35.1009	35.1527	34.0962	33.913	28.8969	28.6494	20.7269	20.0769
348.2	35.5853	35.2814	35.1601	35.1414	34.1141	33.9021	28.8364	28.6402	20.876	20.0704
349.2	35.8141	35.27	35.0646	35.1301	34.1596	33.8912	29.1956	28.631	20.9761	20.064
350.2	35.3719	35.2587	34.894	35.1188	34.0123	33.8803	28.9529	28.6218	20.9231	20.0575
351.2	35.2099	35.2474	34.9571	35.1075	33.9703	33.8694	29.1027	28.6126	20.6366	20.0511
352.2	35.57	35.236	35.1661	35.0962	34.0353	33.8585	28.8564	28.6034	20.5679	20.0446
353.2	35.2316	35.2247	34.8685	35.0849	34.0426	33.8476	28.7378	28.5942	20.4187	20.0382
354.2	35.0903	35.2134	34.5127	35.0736	33.6019	33.8367	28.8031	28.585	20.5035	20.0317
355.2	35.3829	35.2021	35.1605	35.0624	33.6842	33.8258	28.7439	28.5758	20.5278	20.0253
356.2	35.3371	35.1907	34.9686	35.0511	34.165	33.815	28.7996	28.5666	20.6887	20.0189
357.2	35.4041	35.1794	35.007	35.0398	34.0605	33.8041	28.6149	28.5574	20.6498	20.0124
358.2	35.3266	35.1681	35.0929	35.0286	33.8666	33.7932	28.9346	28.5483	20.6938	20.006
359.2	35.6869	35.1568	35.1917	35.0173	34.2077	33.7824	29.0166	28.5391	21.0696	19.9996
360.2	35.5451	35.1455	35.2503	35.0061	33.9025	33.7715	28.8271	28.5299	20.9268	19.9931

## Sheet: Figure 1b
Figure 1b
Omalizumab Fab
Time (sec)	25 nM	Fitting	12.5 nM	Fitting	6.25 nM	Fitting	3.13 nM	Fitting	1.56 nM	Fitting
-59.4	-1.11841	0	-0.363619	0	-0.126991	0	-0.103365	0	-0.242563	0
-58.4	0.75708	0	-0.118212	0	0.327003	0	0.181592	0	-0.113963	0
-57.4	0.998779	0	-0.02373	0	0.0110853	0	0.148877	0	0.301808	0
-56.4	0.046875	0	0.0553701	0	-0.11221	0	0.0426748	0	0.152877	0
-55.4	-0.152954	0	0.0829598	0	0.129006	0	0.237989	0	0.0734162	0
-54.4	-0.259644	0	0.543556	0	0.379935	0	0.35337	0	0.263944	0
-53.4	-0.134033	0	0.0853024	0	0.304979	0	0.37998	0	0.314598	0
-52.4	0.0126953	0	0.0176743	0	-0.0761274	0	0.192235	0	-0.165387	0
-51.4	-0.221558	0	0.238284	0	0.174813	0	0.26514	0	0.267956	0
-50.4	0.0455322	0	0.1812	0	0.429099	0	0.349169	0	0.310861	0
-49.4	0.112305	0	0.153174	0	0.143359	0	0.35459	0	-0.459814	0
-48.4	0.0159912	0	0.20957	0	0.161426	0	0.346045	0	0.107935	0
-47.4	-0.0350342	0	0.104296	0	0.299705	0	0.00762	0	0.278635	0
-46.4	-0.11377	0	0.0484871	0	0.334914	0	-0.127294	0	0.0506378	0
-45.4	-0.0412598	0	0.0873046	0	-0.0144534	0	0.173486	0	-0.255518	0
-44.4	0.123535	0	0.39966	0	0.0871642	0	0.164797	0	0.386727	0
-43.4	-0.0584717	0	0.0214331	0	0.229094	0	0.217722	0	-0.027427	0
-42.4	-0.0579834	0	-0.115038	0	0.233745	0	0.321974	0	0.133966	0
-41.4	-0.0178223	0	-0.096681	0	-0.0664102	0	0.0812975	0	-0.131597	0
-40.4	-0.168579	0	-0.148876	0	0.211575	0	-0.406445	0	-0.252609	0
-39.4	0.0773926	0	0.00669	0	0.107228	0	0.355811	0	0.157375	0
-38.4	-0.0571289	0	0.152783	0	0.23911	0	0.146191	0	-0.0917504	0
-37.4	0.0722656	0	0.196143	0	0.319875	0	0.21128	0	0.172512	0
-36.4	0.26416	0	0.481444	0	0.248286	0	0.396971	0	-0.0998607	0
-35.4	0.146973	0	0.0545899	0	-0.118457	0	-0.180762	0	-0.246972	0
-34.4	0.0957031	0	0.0147469	0	0.0300806	0	0.139503	0	-0.13193	0
-33.4	0.192749	0	0.340724	0	-0.0320279	0	0.205714	0	-0.0532426	0
-32.4	0.0976563	0	0.286913	0	-0.00425	0	0.175341	0	-0.0818392	0
-31.4	0.266602	0	-0.0608881	0	-0.401658	0	-0.135351	0	-0.412253	0
-30.4	-0.165283	0	-0.0167949	0	0.287262	0	0.357717	0	-0.0913494	0
-29.4	0.153687	0	0.0985822	0	-0.487701	0	-0.278615	0	-0.610432	0
-28.4	-0.304199	0	-0.600195	0	-0.491015	0	-0.534277	0	-0.308252	0
-27.4	0.0789795	0	0.322659	0	0.315632	0	0.0406762	0	0.225083	0
-26.4	0.4729	0	0.351805	0	-0.0368697	0	0.209715	0	-0.152594	0
-25.4	0.0717773	0	0.234959	0	0.0959914	0	-0.122707	0	0.199847	0
-24.4	-0.102051	0	-0.200389	0	-0.385102	0	-0.175975	0	-0.320354	0
-23.4	-0.0626221	0	0.298878	0	-0.370213	0	-0.123486	0	-0.16301	0
-22.4	0.122925	0	0.115139	0	-0.141644	0	-0.0354959	0	0.122299	0
-21.4	0.215088	0	0.0481434	0	-0.0564977	0	-0.0263195	0	-0.0989305	0
-20.4	0.0124512	0	0.253175	0	-0.120602	0	0.326905	0	0.239262	0
-19.4	0.217407	0	0.00903	0	-0.0861877	0	-0.0939962	0	-0.134652	0
-18.4	0.12561	0	-0.12246	0	0.142629	0	-0.171044	0	-0.0390354	0
-17.4	-0.154663	0	-0.0647481	0	-0.46524	0	-0.355764	0	-0.240804	0
-16.4	-0.0892334	0	-0.144041	0	0.0129463	0	-0.309812	0	0.175912	0
-15.4	-0.175903	0	0.0512198	0	0.0181614	0	-0.0937997	0	-0.113358	0
-14.4	-0.118652	0	0.0389168	0	0.00811	0	-0.248193	0	-0.281833	0
-13.4	-0.218262	0	-0.0613283	0	0.0333003	0	-0.0127443	0	0.201708	0
-12.4	0.202026	0	-0.252393	0	-0.0369629	0	-0.0658692	0	-0.181323	0
-11.4	0.303955	0	-0.106931	0	-0.0856865	0	0.49341	0	0.0183197	0
-10.4	-0.0238037	0	0.299315	0	0.228023	0	0.0183092	0	0.0555365	0
-9.39999	0.18689	0	0.249221	0	0.262311	0	0.0807639	0	0.310238	0
-8.39999	-0.0170898	0	0.251659	0	0.122163	0	0.181102	0	0.158001	0
-7.39999	0.166016	0	-0.260745	0	-0.0942472	0	0.104245	0	0.185047	0
-6.39999	-0.125488	0	-0.0815919	0	-0.131006	0	0.0829589	0	-0.273389	0
-5.39999	-0.16394	0	0.20425	0	-0.336956	0	-0.420017	0	-0.0857085	0
-4.39999	-0.132324	0	-0.210303	0	-0.218312	0	-0.143897	0	0.0623512	0
-3.39999	-0.171753	0	-0.340477	0	-0.196724	0	-0.36953	0	-0.287812	0
-2.39999	-0.153931	0	-0.060888	0	-0.0425272	0	-0.111913	0	-0.0820529	0
-1.39999	0.728271	0	0.754245	0	0.162883	0	0.129978	0	0.29164	0
-0.399994	0.150757	0	-0.288664	0	-0.452417	0	0.110506	0	-0.0822673	0
0.600006	-3.25586	0.761872	-2.13857	0.499533	-1.86321	0.665519	-2.75136	0.833841	-1.5799	0.819225
1.60001	-1.01392	2.09593	-0.472178	1.17373	-0.583282	1.0042	-1.28077	1.00429	-0.679239	0.904456
2.60001	1.69336	3.37517	1.03173	1.83241	0.647199	1.33818	-0.0368711	1.17316	-0.17556	0.989097
3.60001	3.59338	4.60182	2.08804	2.47593	1.34663	1.66753	0.507958	1.34047	0.276338	1.07315
4.60001	5.44751	5.77806	2.91914	3.10462	1.67466	1.99232	0.557813	1.50623	0.571583	1.15662
5.60001	6.74548	6.90596	3.60122	3.71885	2.14815	2.31261	1.07803	1.67046	0.641337	1.23952
6.60001	7.73792	7.98751	4.6105	4.31893	2.48066	2.62846	1.31899	1.83317	0.691138	1.32184
7.60001	9.12122	9.0246	5.24214	4.90519	2.74863	2.93993	1.29683	1.99438	0.818284	1.40359
8.60001	10.2767	10.0191	5.61978	5.47796	3.30489	3.24709	1.5895	2.1541	0.895977	1.48477
9.60001	11.5096	10.9727	6.67598	6.03753	3.72373	3.54999	1.92232	2.31234	1.14446	1.56539
10.6	12.328	11.8871	7.40254	6.58423	3.95273	3.84869	2.05268	2.46912	1.39348	1.64545
11.6	13.4047	12.7639	7.64902	7.11834	4.2481	4.14325	2.1771	2.62445	1.32473	1.72496
12.6	14.4916	13.6047	8.44478	7.64015	4.75328	4.43373	2.73848	2.77835	1.66888	1.80391
13.6	15.2638	14.4109	9.16885	8.14995	4.96259	4.72019	2.76724	2.93082	1.55539	1.88232
14.6	15.8596	15.184	9.20918	8.64801	5.02036	5.00267	2.8896	3.08188	1.48369	1.96019
15.6	16.5944	15.9253	10.3424	9.1346	5.62994	5.28124	3.13584	3.23155	1.96292	2.03751
16.6	17.4175	16.6362	10.6246	9.60999	5.75527	5.55595	1.37822	3.37983	1.95234	2.1143
17.6	17.9446	17.3178	11.0181	10.0744	5.99258	5.82685	2.3543	3.52674	1.85786	2.19056
18.6	18.7162	17.9714	11.442	10.5282	6.4731	6.094	3.12222	3.67229	2.00315	2.26629
19.6	19.1832	18.5982	12.0639	10.9715	6.81392	6.35745	3.28799	3.8165	1.95847	2.34149
20.6	19.6448	19.1992	12.3569	11.4046	7.07495	6.61724	3.22803	3.95938	2.4602	2.41618
21.6	20.2821	19.7755	12.8789	11.8277	7.25757	6.87344	3.53272	4.10093	2.19348	2.49034
22.6	20.7136	20.3281	13.3264	12.2411	7.25181	7.12608	3.84199	4.24118	2.29082	2.564
23.6	21.2817	20.858	13.7096	12.645	8.10967	7.37522	3.74033	4.38013	2.6232	2.63714
24.6	22.6736	21.3661	14.8547	13.0395	9.19031	7.62091	5.09981	4.51779	3.67562	2.70977
25.6	23.554	21.8533	15.7339	13.425	9.35229	7.8632	5.62671	4.65419	3.86401	2.78191
26.6	23.2206	22.3206	15.6732	13.8016	9.27763	8.10212	6.48862	4.78932	3.50733	2.85354
27.6	23.7046	22.7686	15.5735	14.1696	9.29653	8.33774	6.57256	4.9232	3.16254	2.92467
28.6	23.9784	23.1982	15.8611	14.529	9.45914	8.57009	5.84356	5.05585	3.40999	2.99532
29.6	23.9705	23.6101	15.9156	14.8802	9.37602	8.79922	5.57407	5.18727	2.9662	3.06547
30.6	23.1958	24.0051	14.8535	15.2233	7.79489	9.02518	4.38549	5.31747	1.2065	3.13514
31.6	23.348	24.3839	15.6311	15.5585	8.94837	9.248	5.01534	5.44647	2.94919	3.20432
32.6	24.5814	24.7471	16.9548	15.886	9.92358	9.46773	5.69458	5.57428	3.08411	3.27303
33.6	25.001	25.0954	16.9329	16.2059	10.0339	9.68443	5.89478	5.70091	3.12329	3.34126
34.6	25.0569	25.4293	17.1072	16.5185	10.1427	9.89811	5.97881	5.82636	3.15254	3.40901
35.6	25.4213	25.7496	17.7234	16.8239	10.647	10.1088	6.13208	5.95066	3.42664	3.4763
36.6	25.9651	26.0567	17.7745	17.1223	10.6034	10.3166	6.17607	6.07381	3.17133	3.54312
37.6	25.8281	26.3511	18.0233	17.4137	10.968	10.5216	6.48257	6.19581	3.46788	3.60948
38.6	26.5187	26.6335	18.3044	17.6985	10.9901	10.7237	6.4936	6.3167	3.89519	3.67538
39.6	26.6873	26.9042	18.5984	17.9767	11.2987	10.9229	6.7603	6.43646	3.55488	3.74082
40.6	26.7554	27.1639	18.8317	18.2485	11.6422	11.1195	6.74702	6.55512	3.65874	3.80581
41.6	26.9886	27.4128	19.1603	18.5141	11.3296	11.3133	6.78086	6.67268	3.72268	3.87034
42.6	27.2396	27.6515	19.1039	18.7735	11.733	11.5044	6.9376	6.78915	3.61306	3.93443
43.6	27.3217	27.8804	19.5513	19.027	12.3947	11.6928	7.40777	6.90455	4.26717	3.99808
44.6	27.884	28.0999	19.8674	19.2746	12.4736	11.8787	7.28247	7.01888	4.28174	4.06128
45.6	27.7971	28.3104	19.7307	19.5165	12.3773	12.062	7.31025	7.13215	3.78324	4.12405
46.6	28.1561	28.5123	20.1118	19.7529	12.8507	12.2427	7.62032	7.24438	4.32782	4.18638
47.6	28.5739	28.7058	20.5146	19.9838	13.1888	12.4209	7.99092	7.35557	4.60662	4.24829
48.6	28.4792	28.8914	20.4182	20.2094	12.8957	12.5967	8.031	7.46573	4.2246	4.30976
49.6	28.447	29.0693	20.5097	20.4298	13.091	12.77	6.68887	7.57487	4.36387	4.3708
50.6	28.6775	29.24	20.9973	20.6452	13.4386	12.941	6.43745	7.683	4.742	4.43142
51.6	28.9271	29.4036	21.0256	20.8555	13.5594	13.1095	7.4477	7.79014	4.45158	4.49163
52.6	29.0876	29.5605	21.0587	21.0611	13.7056	13.2757	8.4437	7.89628	4.68545	4.55141
53.6	29.3859	29.7109	21.4808	21.2618	13.5504	13.4397	9.82793	8.00144	4.72371	4.61078
54.6	29.486	29.8552	21.562	21.458	13.845	13.6013	8.54394	8.10563	4.89563	4.66974
55.6	29.5486	29.9935	21.829	21.6497	14.0318	13.7607	8.48984	8.20886	4.89566	4.7283
56.6	29.7903	30.1262	22.0505	21.8369	14.0776	13.9179	8.802	8.31114	5.12525	4.78644
57.6	29.9991	30.2534	22.1529	22.0199	14.3732	14.0729	8.98125	8.41246	5.17732	4.84418
58.6	30.0402	30.3754	22.28	22.1986	14.4825	14.2258	8.89692	8.51285	4.96745	4.90153
59.6	30.1327	30.4923	22.431	22.3732	14.6712	14.3765	9.16636	8.61232	5.29959	4.95847
60.6	30.1954	30.6045	22.4878	22.5438	14.8657	14.5252	9.06177	8.71086	5.33875	5.01502
61.6	30.3994	30.712	22.6393	22.7104	15.0825	14.6718	9.34121	8.80849	5.45029	5.07118
62.6	30.5763	30.8152	23.0015	22.8732	15.0861	14.8164	9.56279	8.90523	5.59969	5.12695
63.6	30.8046	30.914	23.121	23.0323	15.2836	14.9589	7.31802	9.00106	5.4592	5.18233
64.6	30.8047	31.0089	23.2409	23.1877	15.3242	15.0995	9.68447	9.09601	5.57651	5.23733
65.6	30.9739	31.0998	23.2581	23.3396	15.4882	15.2382	10.719	9.19008	5.60786	5.29195
66.6	31.0728	31.187	23.322	23.4879	15.5806	15.3749	9.65039	9.28329	5.75195	5.34619
67.6	31.0435	31.2706	23.5157	23.6328	15.7029	15.5097	9.84214	9.37563	5.62905	5.40006
68.6	31.2296	31.3508	23.3309	23.7744	15.8073	15.6427	9.74541	9.46712	5.54841	5.45355
69.6	31.4442	31.4276	23.4044	23.9127	15.8848	15.7738	9.64634	9.55776	5.90555	5.50667
70.6	31.3981	31.5013	23.6646	24.0479	16.0128	15.9031	10.1351	9.64756	5.80281	5.55942
71.6	31.4736	31.572	24.12	24.1799	16.3321	16.0306	10.0123	9.73654	6.13321	5.61181
72.6	31.6125	31.6398	24.1417	24.3089	16.614	16.1563	10.2331	9.82469	6.02011	5.66383
73.6	31.4512	31.7048	23.6625	24.4349	16.2348	16.2803	10.2851	9.91203	5.69784	5.71549
74.6	31.4369	31.7671	24.0089	24.558	16.3918	16.4026	10.1505	9.99856	5.7634	5.7668
75.6	31.6001	31.8269	24.4188	24.6783	15.3007	16.5232	10.2645	10.0843	6.11714	5.81775
76.6	31.9634	31.8842	24.4155	24.7958	16.0305	16.6421	10.136	10.1692	5.80859	5.86835
77.6	31.6429	31.9391	24.4797	24.9106	17.8323	16.7594	10.6475	10.2534	6.02844	5.91859
78.6	31.9689	31.9918	24.525	25.0228	16.8154	16.875	10.4538	10.3368	6.27219	5.96849
79.6	31.7943	32.0423	24.5152	25.1324	16.5829	16.989	10.625	10.4194	5.93513	6.01804
80.6	31.6133	32.0908	24.6046	25.2394	16.9847	17.1015	10.5592	10.5012	5.85854	6.06725
81.6	31.6388	32.1373	24.9702	25.344	16.9001	17.2124	10.6882	10.5823	6.01135	6.11612
82.6	32.088	32.1818	24.8208	25.4462	17.1561	17.3217	10.7255	10.6626	6.08855	6.16465
83.6	31.9695	32.2245	25.0233	25.5461	17.2483	17.4296	11.0255	10.7422	6.12173	6.21284
84.6	32.0913	32.2655	25.314	25.6436	17.2707	17.5359	10.9886	10.8211	6.03096	6.2607
85.6	32.0402	32.3048	25.0642	25.7389	17.3622	17.6408	10.6918	10.8992	6.14225	6.30823
86.6	31.9596	32.3424	25.1518	25.832	17.3788	17.7442	10.7102	10.9766	6.33098	6.35543
87.6	32.4144	32.3785	25.4215	25.9229	17.3443	17.8462	11.0455	11.0533	6.52468	6.4023
88.6	32.4596	32.4132	25.4331	26.0118	17.5388	17.9468	11.1287	11.1293	6.32629	6.44884
89.6	32.431	32.4464	25.4019	26.0986	17.8455	18.046	11.2283	11.2045	6.3949	6.49507
90.6	32.3732	32.4782	25.6044	26.1834	17.749	18.1438	11.3041	11.2791	6.53489	6.54097
91.6	32.6682	32.5088	25.664	26.2663	18.1129	18.2403	11.2119	11.353	6.7061	6.58656
92.6	32.7742	32.538	25.8041	26.3472	18.1204	18.3354	11.5128	11.4262	6.67276	6.63183
93.6	32.8451	32.5661	26.0372	26.4263	18.0287	18.4292	11.6663	11.4988	6.65412	6.67678
94.6	32.8125	32.593	25.8295	26.5036	18.047	18.5217	11.6945	11.5706	6.72661	6.72143
95.6	32.8304	32.6189	25.7462	26.5791	18.3316	18.6129	11.5665	11.6418	6.86038	6.76576
96.6	32.8068	32.6436	26.0002	26.6528	18.2805	18.7028	11.7434	11.7124	6.77551	6.80979
97.6	32.8402	32.6673	25.8593	26.7249	18.2813	18.7915	11.6809	11.7822	7.04973	6.85351
98.6	33.0178	32.6901	26.028	26.7953	18.62	18.879	11.8244	11.8515	6.91705	6.89693
99.6	33.1274	32.7119	26.3616	26.864	18.4372	18.9653	12.0826	11.9201	7.17329	6.94005
100.6	33.1382	32.7329	26.1965	26.9312	18.7388	19.0503	11.8291	11.9881	7.15283	6.98287
101.6	33.1738	32.7529	26.404	26.9969	18.8042	19.1342	12.3422	12.0554	7.27915	7.0254
102.6	32.902	32.7722	26.6089	27.061	18.6083	19.217	12.1749	12.1221	7.45905	7.06763
103.6	33.0629	32.7906	26.7047	27.1237	19.0078	19.2985	12.4115	12.1882	7.42332	7.10956
104.6	33.476	32.8083	26.3973	27.1849	19.0838	19.379	12.4198	12.2537	7.48049	7.15121
105.6	33.4388	32.8253	26.4483	27.2447	19.0396	19.4583	12.482	12.3186	7.33743	7.19256
106.6	33.4899	32.8416	26.6784	27.3031	19.0978	19.5366	12.5307	12.3829	7.67889	7.23364
107.6	33.7599	32.8572	26.9025	27.3602	19.3827	19.6137	12.7219	12.4466	7.79094	7.27442
108.6	33.1555	32.8721	27.0025	27.4159	19.2156	19.6898	12.5226	12.5097	7.5812	7.31493
109.6	33.3199	32.8865	26.9555	27.4704	19.2614	19.7648	12.9005	12.5722	7.79319	7.35515
110.6	33.6013	32.9002	26.9615	27.5237	19.6961	19.8388	12.9789	12.6341	7.76968	7.39509
111.6	33.4614	32.9134	27.2065	27.5757	19.2459	19.9118	12.8691	12.6955	7.94707	7.43476
112.6	33.3422	32.9261	26.9021	27.6265	19.2863	19.9837	12.8184	12.7563	7.85286	7.47415
113.6	33.296	32.9382	26.8759	27.6761	19.358	20.0547	12.6987	12.8165	7.72746	7.51327
114.6	33.1672	32.9498	27.0493	27.7246	19.6472	20.1246	13.0337	12.8762	7.94898	7.55212
115.6	33.6696	32.961	27.2704	27.772	19.6672	20.1936	12.8505	12.9353	7.9321	7.5907
116.6	33.5889	32.9717	27.2583	27.8183	19.6025	20.2617	12.9766	12.9939	7.77515	7.62901
117.6	33.6674	32.9819	27.1906	27.8635	19.988	20.3288	13.206	13.052	8.08226	7.66706
118.6	33.896	32.9918	27.7088	27.9077	20.2387	20.395	13.2815	13.1095	8.24165	7.70484
119.6	33.0906	33.0012	26.6817	27.9508	19.375	20.4602	12.4525	13.1664	7.43125	7.74236
120.6	37.6576	32.4901	30.5911	27.6479	21.5546	19.952	16.4783	12.4064	9.04889	6.97016
121.6	31.3624	32.3404	26.1144	27.5205	19.9093	19.8601	11.5936	12.3492	8.19978	6.93804
122.6	33.5361	32.1914	27.1866	27.3937	19.7398	19.7686	13.1954	12.2923	8.00898	6.90608
123.6	32.9764	32.0431	26.8112	27.2675	19.3598	19.6775	13.0316	12.2357	7.86766	6.87426
124.6	33.0448	31.8955	27.0319	27.1419	19.7086	19.5868	13.1115	12.1793	7.96672	6.84259
125.6	32.5734	31.7485	26.6622	27.0168	19.2813	19.4966	12.8502	12.1232	7.82644	6.81106
126.6	32.4312	31.6023	26.5394	26.8924	19.388	19.4067	12.8453	12.0674	7.76504	6.77968
127.6	32.3645	31.4566	26.4644	26.7685	19.309	19.3173	12.7154	12.0118	7.77827	6.74844
128.6	32.3943	31.3117	26.1497	26.6451	19.1003	19.2283	12.9414	11.9564	7.61279	6.71735
129.6	32.2256	31.1675	26.0539	26.5224	19.2196	19.1397	12.9069	11.9013	7.44731	6.6864
130.6	31.9238	31.0239	26.1196	26.4002	18.8956	19.0515	12.736	11.8465	7.52154	6.65559
131.6	31.7589	30.8809	25.9984	26.2785	18.7463	18.9638	12.5753	11.7919	7.45652	6.62493
132.6	31.5737	30.7386	25.5852	26.1574	18.6941	18.8764	12.4404	11.7376	7.52563	6.59441
133.6	31.4445	30.597	25.6767	26.0369	18.4794	18.7894	12.4994	11.6835	7.46726	6.56402
134.6	31.1666	30.456	25.1652	25.917	18.599	18.7029	12.278	11.6297	7.30656	6.53378
135.6	31.0187	30.3157	25.1329	25.7976	18.591	18.6167	12.3682	11.5761	7.23274	6.50368
136.6	31.0511	30.176	25.1737	25.6787	18.3796	18.5309	12.4752	11.5228	7.51487	6.47371
137.6	31.0112	30.037	24.9695	25.5604	18.1676	18.4455	12.1963	11.4697	7.25141	6.44389
138.6	30.5381	29.8986	24.9013	25.4426	18.2377	18.3606	12.1039	11.4168	7.14634	6.4142
139.6	30.5378	29.7609	24.817	25.3254	18.1119	18.276	12.2723	11.3642	7.19522	6.38464
140.6	30.23	29.6237	24.2629	25.2087	17.6355	18.1918	11.8093	11.3119	6.76049	6.35523
141.6	30.1008	29.4873	24.322	25.0926	17.7872	18.1079	11.8	11.2598	6.98565	6.32595
142.6	30.0249	29.3514	24.0786	24.977	17.7397	18.0245	11.8525	11.2079	6.70581	6.2968
143.6	29.7787	29.2162	24.0697	24.8619	17.7706	17.9415	11.5609	11.1562	6.81789	6.26779
144.6	29.5226	29.0816	23.9952	24.7473	17.5076	17.8588	11.4005	11.1048	6.81839	6.23891
145.6	29.2869	28.9476	23.8645	24.6333	17.271	17.7765	11.4539	11.0537	6.91651	6.21017
146.6	29.54	28.8142	23.8229	24.5198	17.3402	17.6946	11.4201	11.0027	6.90947	6.18155
147.6	29.3655	28.6814	23.5217	24.4069	17.2196	17.6131	11.4389	10.9521	6.60527	6.15307
148.6	28.8929	28.5493	23.2717	24.2944	17.2079	17.5319	11.1115	10.9016	6.47649	6.12472
149.6	28.5035	28.4178	23.4086	24.1825	17.1048	17.4512	11.4074	10.8514	6.71428	6.09651
150.6	28.8611	28.2868	23.4129	24.0711	17.037	17.3708	11.3448	10.8014	6.6462	6.06842
151.6	28.6852	28.1565	23.0685	23.9601	16.9624	17.2907	11.2123	10.7516	6.69236	6.04046
152.6	28.2377	28.0268	23.1023	23.8498	16.8913	17.2111	11.0538	10.7021	6.68342	6.01263
153.6	28.2279	27.8976	22.99	23.7399	16.8694	17.1318	11.2065	10.6528	6.60901	5.98492
154.6	28.0192	27.7691	23.0939	23.6305	16.9181	17.0528	11.1574	10.6037	6.44597	5.95735
155.6	27.9437	27.6412	22.9441	23.5216	16.6466	16.9743	11.0379	10.5548	6.42146	5.9299
156.6	27.7994	27.5138	22.6454	23.4132	16.3134	16.8961	10.8727	10.5062	6.33786	5.90258
157.6	27.415	27.3871	22.5556	23.3054	16.5404	16.8182	10.9563	10.4578	6.35259	5.87539
158.6	27.5037	27.2609	22.6003	23.198	16.1533	16.7407	10.5242	10.4096	6.27051	5.84832
159.6	27.2288	27.1353	22.1739	23.0911	15.9262	16.6636	10.5655	10.3616	6.43086	5.82137
160.6	27.1429	27.0102	22.3287	22.9847	16.4315	16.5868	10.5818	10.3139	6.11628	5.79455
161.6	27.1068	26.8858	22.1927	22.8788	16.2167	16.5104	10.2886	10.2664	6.50594	5.76785
162.6	27.0254	26.7619	21.9104	22.7734	15.7399	16.4343	10.1792	10.2191	6.07709	5.74128
163.6	26.7744	26.6386	21.8347	22.6685	16.1107	16.3586	10.4294	10.172	6.11871	5.71483
164.6	26.5294	26.5159	21.7199	22.5641	15.6793	16.2832	10.5039	10.1251	5.90471	5.6885
165.6	26.6193	26.3937	21.3689	22.4601	15.6362	16.2082	10.3901	10.0785	5.6737	5.66229
166.6	26.4384	26.2721	21.5095	22.3566	15.6937	16.1335	10.2246	10.032	6.01995	5.6362
167.6	26.5916	26.1511	21.5958	22.2536	15.5468	16.0592	10.3372	9.98583	6.18697	5.61023
168.6	26.4487	26.0306	21.3847	22.1511	15.461	15.9852	9.96357	9.93982	6.09867	5.58438
169.6	26.2435	25.9107	21.4357	22.049	15.7311	15.9116	10.0585	9.89402	6.1784	5.55865
170.6	26.1132	25.7913	21.1298	21.9474	15.5223	15.8383	10.2648	9.84844	6.07121	5.53304
171.6	26.0692	25.6724	20.9696	21.8463	15.5481	15.7653	10.1131	9.80306	6.05984	5.50755
172.6	26.1826	25.5542	20.963	21.7457	15.6924	15.6926	10.1488	9.7579	6.04678	5.48217
173.6	25.8787	25.4364	21.0572	21.6455	15.1769	15.6203	9.98955	9.71294	5.9709	5.45692
174.6	25.6617	25.3192	20.6603	21.5457	15.0087	15.5484	9.83364	9.66819	5.94651	5.43177
175.6	25.3733	25.2026	20.6944	21.4465	14.8119	15.4767	9.59233	9.62364	5.83028	5.40675
176.6	25.3461	25.0865	20.5148	21.3477	14.7268	15.4054	9.67593	9.5793	5.43747	5.38184
177.6	25.131	24.9709	20.4451	21.2493	14.8814	15.3345	9.54102	9.53517	5.74085	5.35704
178.6	25.0332	24.8558	20.2331	21.1514	14.8749	15.2638	9.67158	9.49123	5.63482	5.33236
179.6	24.8563	24.7413	20.3019	21.0539	14.4243	15.1935	9.4728	9.44751	5.45578	5.30779
180.6	24.7592	24.6273	20.0032	20.9569	14.6003	15.1235	9.49561	9.40398	5.72181	5.28334
181.6	24.6176	24.5139	19.8908	20.8604	14.2556	15.0538	9.42568	9.36065	5.37936	5.25899
182.6	24.4978	24.4009	19.7504	20.7643	14.3286	14.9844	9.40444	9.31752	5.32676	5.23476
183.6	24.5869	24.2885	19.9255	20.6686	14.4419	14.9154	9.25122	9.27459	5.47559	5.21065
184.6	24.4545	24.1766	19.8265	20.5734	14.3678	14.8467	9.34014	9.23186	5.6263	5.18664
185.6	24.3359	24.0652	19.9745	20.4786	14.5264	14.7783	9.452	9.18933	5.72036	5.16274
186.6	24.3734	23.9543	19.8586	20.3842	14.7139	14.7102	9.31983	9.14699	5.76087	5.13896
187.6	24.5109	23.8439	19.727	20.2903	14.3578	14.6424	9.39424	9.10485	5.4406	5.11528
188.6	24.1305	23.7341	19.6889	20.1968	14.2599	14.575	9.15034	9.0629	5.41619	5.09171
189.6	24.1127	23.6247	19.635	20.1038	14.2036	14.5078	9.40991	9.02114	5.40809	5.06825
190.6	23.9515	23.5159	19.3988	20.0112	14.0539	14.441	9.19692	8.97958	5.37009	5.0449
191.6	23.9102	23.4075	19.2858	19.919	14.0524	14.3744	8.99111	8.9382	5.3834	5.02166
192.6	23.5646	23.2997	19.0154	19.8272	13.7708	14.3082	9.021	8.89702	5.3258	4.99852
193.6	23.3953	23.1923	18.8256	19.7358	13.6598	14.2423	8.77363	8.85603	5.23784	4.97549
194.6	23.3976	23.0855	19.0758	19.6449	13.7099	14.1767	8.98452	8.81523	5.31078	4.95257
195.6	23.1964	22.9791	19.0018	19.5544	13.5538	14.1113	8.84556	8.77461	5.26198	4.92975
196.6	23.3108	22.8733	18.8754	19.4643	13.5707	14.0463	8.95308	8.73419	5.60283	4.90703
197.6	23.1293	22.7679	18.5903	19.3746	13.542	13.9816	8.76196	8.69394	5.15613	4.88443
198.6	22.9969	22.663	18.3283	19.2854	13.35	13.9172	8.68349	8.65389	5.3071	4.86192
199.6	22.7883	22.5586	18.4934	19.1965	13.2734	13.8531	8.87451	8.61402	5.48927	4.83952
200.6	21.1903	22.4546	18.4857	19.1081	13.2314	13.7892	8.58071	8.57433	5.32248	4.81722
201.6	21.4528	22.3512	18.3932	19.02	13.3843	13.7257	8.56553	8.53482	5.35843	4.79503
202.6	21.7742	22.2482	18.1107	18.9324	12.9729	13.6625	8.42075	8.4955	5.03237	4.77294
203.6	21.8805	22.1457	18.1562	18.8452	13.1169	13.5995	8.3063	8.45636	5.14696	4.75095
204.6	21.6029	22.0436	18.1443	18.7583	12.7615	13.5369	6.58325	8.4174	5.01965	4.72906
205.6	21.63	21.9421	17.9932	18.6719	12.7373	13.4745	7.35913	8.37862	5.17176	4.70727
206.6	21.4248	21.841	17.8585	18.5859	12.918	13.4124	7.75132	8.34001	5.1437	4.68558
207.6	21.4541	21.7404	17.9648	18.5002	12.6296	13.3506	7.69238	8.30159	4.73755	4.66399
208.6	21.2087	21.6402	17.7099	18.415	12.5655	13.2891	7.83711	8.26334	5.01739	4.6425
209.6	21.0343	21.5405	17.5486	18.3302	12.4727	13.2279	7.33227	8.22527	4.86706	4.62111
210.6	20.8529	21.4412	17.4083	18.2457	12.3877	13.1669	7.53257	8.18737	4.73196	4.59982
211.6	20.7346	21.3425	17.2245	18.1616	12.2512	13.1063	7.46401	8.14965	4.97081	4.57863
212.6	20.9308	21.2441	17.4989	18.078	12.6784	13.0459	7.35732	8.1121	4.93504	4.55753
213.6	20.735	21.1462	17.5803	17.9947	12.127	12.9858	7.49946	8.07472	4.95891	4.53654
214.6	20.594	21.0488	17.1463	17.9118	11.9198	12.9259	7.20464	8.03752	4.89741	4.51563
215.6	20.5769	20.9518	17.1302	17.8292	12.4706	12.8664	7.33501	8.00049	5.00435	4.49483
216.6	21.1123	20.8553	17.1736	17.7471	12.1684	12.8071	7.53667	7.96363	4.93159	4.47412
217.6	22.3876	20.7592	16.8068	17.6653	11.923	12.7481	7.26846	7.92694	4.8613	4.45351
218.6	20.7185	20.6636	16.7169	17.5839	11.8784	12.6894	7.04653	7.89041	4.45639	4.43299
219.6	20.3782	20.5684	16.5849	17.5029	11.8542	12.6309	7.06631	7.85406	4.58824	4.41256
220.6	20.8423	20.4736	16.8935	17.4223	12.1249	12.5727	7.24458	7.81787	4.96344	4.39223
221.6	20.8036	20.3793	16.7445	17.342	12.0173	12.5148	7.34731	7.78185	4.71652	4.372
222.6	20.4365	20.2854	16.5376	17.2621	12.0465	12.4571	7.07744	7.746	4.79317	4.35185
223.6	20.2888	20.1919	16.6927	17.1826	11.8698	12.3997	6.96636	7.71031	4.65352	4.3318
224.6	20.4624	20.0989	16.5364	17.1034	11.9528	12.3426	7.25298	7.67479	4.45992	4.31184
225.6	20.0867	20.0063	16.4981	17.0246	11.9538	12.2857	7.17681	7.63943	4.83858	4.29198
226.6	20.3267	19.9141	16.5761	16.9462	11.8293	12.2291	7.25845	7.60423	4.83213	4.2722
227.6	20.2404	19.8224	16.1934	16.8681	11.7965	12.1728	7.16338	7.5692	4.69343	4.25252
228.6	20.0919	19.731	16.2679	16.7904	11.8727	12.1167	7.25518	7.53432	4.91658	4.23293
229.6	19.9569	19.6401	16.1972	16.713	11.5399	12.0609	7.03535	7.49961	4.74113	4.21342
230.6	20.1537	19.5496	16.0789	16.636	11.6265	12.0053	6.90942	7.46505	4.57556	4.19401
231.6	19.9498	19.4596	16.1091	16.5594	11.5964	11.95	7.12109	7.43066	4.8197	4.17469
232.6	19.8523	19.3699	15.9144	16.4831	11.4585	11.8949	6.86973	7.39642	4.77505	4.15545
233.6	19.8444	19.2807	15.7628	16.4071	11.1762	11.8401	6.60244	7.36235	4.45944	4.13631
234.6	19.6931	19.1918	15.6133	16.3315	11.4363	11.7856	6.89038	7.32843	4.67993	4.11725
235.6	19.5852	19.1034	15.8272	16.2563	11.547	11.7313	8.22905	7.29466	4.72432	4.09828
236.6	19.7898	19.0154	15.7829	16.1814	11.4089	11.6772	8.20181	7.26105	4.5936	4.0794
237.6	19.4856	18.9278	15.6774	16.1068	11.5184	11.6234	5.20772	7.2276	5.02227	4.0606
238.6	19.4104	18.8406	15.4739	16.0326	11.3363	11.5699	6.80547	7.1943	4.50532	4.0419
239.6	19.3374	18.7538	15.507	15.9588	11.2604	11.5166	6.38105	7.16115	4.55303	4.02327
240.6	19.2969	18.6674	15.3805	15.8852	11.5223	11.4635	6.87388	7.12816	4.66031	4.00474
241.6	19.262	18.5813	15.5456	15.812	11.0113	11.4107	6.61592	7.09532	4.41411	3.98629
242.6	18.9397	18.4957	14.8638	15.7392	10.7158	11.3581	6.44995	7.06262	4.28711	3.96792
243.6	18.9894	18.4105	15.0286	15.6667	11.1059	11.3058	6.82744	7.03008	4.23909	3.94964
244.6	18.8575	18.3257	15.1897	15.5945	10.927	11.2537	6.52808	6.99769	4.20691	3.93144
245.6	18.6565	18.2413	14.693	15.5226	10.6749	11.2018	6.37339	6.96545	4.33364	3.91333
246.6	18.7661	18.1572	14.8586	15.4511	11.0553	11.1502	6.53804	6.93336	3.90899	3.8953
247.6	18.4412	18.0736	14.8357	15.3799	10.7148	11.0989	6.69971	6.90142	4.10791	3.87735
248.6	18.5016	17.9903	14.7364	15.3091	10.7344	11.0477	6.48667	6.86962	4.17214	3.85949
249.6	18.3564	17.9074	14.5509	15.2385	10.9235	10.9968	6.62344	6.83797	4.09458	3.8417
250.6	18.3268	17.8249	14.8029	15.1683	10.7082	10.9462	6.7958	6.80646	4.44139	3.824
251.6	18.5139	17.7428	14.5062	15.0984	10.6526	10.8957	6.50571	6.7751	4.34169	3.80638
252.6	18.3757	17.661	14.5032	15.0289	10.8144	10.8455	6.56914	6.74389	4.17672	3.78885
253.6	18.0847	17.5797	14.5622	14.9596	10.6501	10.7956	6.79995	6.71282	4.35801	3.77139
254.6	18.1121	17.4987	14.49	14.8907	10.3633	10.7458	6.41992	6.68189	4.36352	3.75401
255.6	17.9695	17.418	14.2092	14.8221	10.2336	10.6963	7.65112	6.6511	3.89306	3.73672
256.6	17.9242	17.3378	14.5655	14.7538	10.5028	10.647	7.91021	6.62046	4.43343	3.7195
257.6	17.9424	17.2579	14.4196	14.6858	10.5195	10.598	7.33315	6.58996	4.2872	3.70236
258.6	17.7504	17.1784	14.3938	14.6182	10.3003	10.5491	6.8916	6.55959	3.95959	3.68531
259.6	17.6313	17.0992	14.3458	14.5508	10.4362	10.5005	6.9644	6.52937	4.15474	3.66833
260.6	17.4906	17.0205	14.1579	14.4838	10.2423	10.4522	6.49458	6.49929	4.11955	3.65143
261.6	17.6084	16.942	13.9865	14.4171	10.1803	10.404	6.85054	6.46934	3.9854	3.6346
262.6	17.2712	16.864	13.8659	14.3506	10.3107	10.3561	6.88125	6.43954	3.92368	3.61786
263.6	17.0854	16.7863	13.8197	14.2845	9.83589	10.3084	6.53091	6.40987	3.91611	3.60119
264.6	17.3364	16.7089	13.7824	14.2187	9.75605	10.2609	6.71328	6.38034	3.91611	3.5846
265.6	17.0476	16.632	13.838	14.1532	9.8581	10.2136	6.65957	6.35094	3.95932	3.56808
266.6	17.0995	16.5553	13.5754	14.088	9.80332	10.1665	6.42061	6.32168	4.11346	3.55164
267.6	16.8354	16.4791	13.4199	14.0231	9.69101	10.1197	6.32173	6.29255	3.69658	3.53528
268.6	16.7657	16.4031	13.5421	13.9585	9.83736	10.0731	6.3666	6.26356	4.01219	3.51899
269.6	16.3881	16.3276	13.4649	13.8942	9.50674	10.0266	6.45537	6.2347	3.75764	3.50278
270.6	16.2234	16.2523	13.248	13.8301	6.78198	9.98045	6.24316	6.20598	3.73584	3.48664
271.6	16.5591	16.1775	13.4097	13.7664	9.30533	9.93447	6.44634	6.17738	3.95137	3.47057
272.6	16.5531	16.1029	13.5661	13.703	9.11558	9.8887	6.3542	6.14892	3.86126	3.45458
273.6	16.4139	16.0287	13.348	13.6399	9.35248	9.84314	6.27261	6.12059	3.62082	3.43867
274.6	16.3083	15.9549	13.1226	13.577	9.17847	9.79779	5.89307	6.09239	3.94068	3.42282
275.6	16.3086	15.8814	13.261	13.5145	9.24454	9.75264	6.36797	6.06432	4.26583	3.40705
276.6	16.4155	15.8082	13.1756	13.4522	9.21938	9.70771	6.54253	6.03638	3.91401	3.39136
277.6	16.238	15.7354	13.0764	13.3902	9.16123	9.66298	6.07979	6.00857	3.71514	3.37573
278.6	15.964	15.6629	12.8666	13.3285	10.9798	9.61846	6.21455	5.98089	3.86565	3.36018
279.6	15.7327	15.5907	12.9084	13.2671	9.78086	9.57415	5.89619	5.95333	3.6873	3.3447
280.6	15.9403	15.5189	12.773	13.206	9.66969	9.53004	6.18604	5.9259	3.85804	3.32929
281.6	15.842	15.4474	12.9644	13.1451	9.33544	9.48613	6.31689	5.8986	3.75414	3.31395
282.6	15.6143	15.3762	12.7412	13.0846	9.35352	9.44242	5.86377	5.87142	3.70337	3.29868
283.6	15.7366	15.3053	12.7363	13.0243	9.33326	9.39892	6.12573	5.84437	3.7251	3.28348
284.6	15.4891	15.2348	12.7875	12.9643	9.30693	9.35561	6.07383	5.81744	3.79104	3.26835
285.6	15.3516	15.1646	12.5731	12.9046	9.33125	9.31251	5.96548	5.79064	3.76426	3.25329
286.6	15.373	15.0948	12.4822	12.8451	8.89136	9.2696	5.89429	5.76396	3.63525	3.2383
287.6	15.3969	15.0252	12.5035	12.7859	9.09575	9.22689	5.92686	5.7374	3.67947	3.22338
288.6	15.3781	14.956	12.5891	12.727	9.1521	9.18438	5.75732	5.71097	3.80506	3.20853
289.6	15.4125	14.8871	12.4258	12.6684	8.91186	9.14207	5.87573	5.68466	3.61853	3.19375
290.6	15.2218	14.8185	12.5292	12.61	8.81889	9.09995	5.83262	5.65847	3.54177	3.17904
291.6	15.0688	14.7502	12.3509	12.5519	8.89678	9.05802	5.58237	5.63239	3.46329	3.16439
292.6	15.0272	14.6823	11.8389	12.4941	8.68481	9.01629	5.33447	5.60644	3.22082	3.14981
293.6	15.0051	14.6146	12.1556	12.4365	8.87603	8.97474	5.68589	5.58061	3.19449	3.1353
294.6	15.0182	14.5473	11.9385	12.3792	8.78018	8.93339	5.69927	5.5549	3.48616	3.12085
295.6	14.9379	14.4803	11.8476	12.3222	8.65473	8.89223	5.62319	5.52931	3.24338	3.10647
296.6	14.8079	14.4135	11.9936	12.2654	8.61128	8.85127	5.79263	5.50383	3.09458	3.09216
297.6	14.498	14.3471	11.5308	12.2089	8.45654	8.81048	5.47827	5.47847	3.18603	3.07791
298.6	14.814	14.281	11.7407	12.1526	8.39599	8.76989	5.44897	5.45323	3.09961	3.06373
299.6	14.6785	14.2152	11.8075	12.0966	8.69112	8.72949	5.63028	5.42811	2.99034	3.04962
300.6	14.7845	14.1497	12.0006	12.0409	8.32476	8.68927	5.69028	5.4031	3.37234	3.03557
301.6	14.8217	14.0845	11.8773	11.9854	8.38994	8.64923	5.72153	5.37821	3.22756	3.02158
302.6	14.2968	14.0197	12.0362	11.9302	8.49307	8.60938	5.63164	5.35343	3.14876	3.00766
303.6	14.5791	13.9551	11.7303	11.8752	8.25224	8.56971	5.54185	5.32876	3.28799	2.9938
304.6	14.713	13.8908	11.4989	11.8205	8.21455	8.53023	5.54751	5.30421	3.08249	2.98001
305.6	14.0497	13.8268	11.6839	11.7661	8.05865	8.49093	5.63755	5.27977	3.04837	2.96628
306.6	14.4152	13.7631	11.5813	11.7119	8.10557	8.45181	5.45869	5.25545	3.03728	2.95261
307.6	11.9603	13.6997	11.5364	11.6579	8.11401	8.41287	5.66089	5.23123	2.96448	2.93901
308.6	13.342	13.6365	11.5764	11.6042	8.03501	8.37411	5.49141	5.20713	3.28789	2.92547
309.6	13.3855	13.5737	11.5379	11.5507	8.07851	8.33552	5.55986	5.18314	2.8542	2.91199
310.6	13.3896	13.5112	11.3387	11.4975	7.99419	8.29712	5.38145	5.15926	3.07559	2.89857
311.6	13.3568	13.4489	11.4197	11.4445	8.30836	8.25889	5.6023	5.13549	3.2411	2.88522
312.6	13.5999	13.3869	11.6352	11.3918	8.18686	8.22084	5.53999	5.11183	3.1331	2.87192
313.6	13.223	13.3253	11.4004	11.3393	8.08413	8.18296	5.24565	5.08827	2.91828	2.85869
314.6	13.1499	13.2639	11.3255	11.2871	8.23321	8.14526	5.29673	5.06483	3.15909	2.84552
315.6	13.2643	13.2028	11.5276	11.2351	8.10547	8.10773	5.54419	5.0415	3.14929	2.83241
316.6	13.2023	13.1419	11.2954	11.1833	8.07749	8.07038	5.35371	5.01827	3.01628	2.81936
317.6	13.1537	13.0814	11.086	11.1318	7.89873	8.0332	5.31504	4.99515	3.05374	2.80637
318.6	12.8256	13.0211	11.2014	11.0805	7.79321	7.99618	5.19702	4.97213	2.86145	2.79344
319.6	12.9093	12.9611	11.2016	11.0294	7.73057	7.95934	5.17964	4.94922	2.90496	2.78057
320.6	12.7703	12.9014	11.0004	10.9786	7.5101	7.92267	5.0124	4.92642	2.81498	2.76776
321.6	12.7384	12.842	10.9024	10.928	7.75381	7.88617	5.09844	4.90372	3.10701	2.75501
322.6	12.8939	12.7828	10.9286	10.8777	7.69429	7.84983	5.01431	4.88113	2.96946	2.74231
323.6	12.9469	12.7239	10.8494	10.8276	7.95215	7.81367	5.13135	4.85864	3.19544	2.72968
324.6	12.8895	12.6653	11.0927	10.7777	7.67354	7.77767	5.25503	4.83626	3.16038	2.7171
325.6	12.8508	12.6069	11.0635	10.728	7.89478	7.74183	5.31714	4.81397	3.45655	2.70458
326.6	12.9872	12.5488	10.8414	10.6786	7.91518	7.70616	5.07402	4.79179	2.89484	2.69212
327.6	12.972	12.491	10.8614	10.6294	7.36113	7.67066	4.8873	4.76972	3.31887	2.67972
328.6	12.6628	12.4335	10.7111	10.5804	7.57954	7.63532	4.92935	4.74774	3.28184	2.66737
329.6	12.6396	12.3762	10.7025	10.5317	7.6978	7.60014	4.96812	4.72587	2.88516	2.65508
330.6	12.561	12.3192	10.8996	10.4832	7.62998	7.56512	5.03755	4.70409	3.27764	2.64285
331.6	12.6555	12.2624	10.4981	10.4349	7.51821	7.53027	4.87163	4.68242	2.98969	2.63067
332.6	12.7339	12.2059	10.5714	10.3868	7.45918	7.49557	4.67837	4.66084	2.97178	2.61855
333.6	12.4756	12.1497	10.6137	10.3389	7.46641	7.46104	4.83418	4.63937	2.99468	2.60649
334.6	12.5891	12.0937	10.829	10.2913	7.56832	7.42666	3.09683	4.618	3.21763	2.59448
335.6	12.5732	12.038	10.6382	10.2439	7.30605	7.39244	3.80229	4.59672	2.85932	2.58253
336.6	12.2943	11.9825	10.4977	10.1967	7.46309	7.35838	4.30435	4.57554	3.22166	2.57063
337.6	13.4268	11.9273	10.7112	10.1497	7.4248	7.32448	4.25366	4.55446	3.15527	2.55878
338.6	13.9286	11.8724	10.5253	10.1029	7.33603	7.29074	4.00752	4.53347	2.87712	2.54699
339.6	12.3501	11.8177	10.2197	10.0564	7.34092	7.25714	4.19917	4.51259	2.77251	2.53526
340.6	12.7644	11.7632	10.3876	10.0101	7.2961	7.22371	4.3041	4.4918	2.63657	2.52358
341.6	12.7568	11.709	10.4372	9.96393	7.28452	7.19043	4.1042	4.4711	2.8814	2.51195
342.6	12.5758	11.6551	10.1708	9.91803	7.55522	7.1573	5.78257	4.4505	3.032	2.50038
343.6	12.4384	11.6014	10.2903	9.87233	7.11758	7.12432	5.30986	4.43	2.78816	2.48886
344.6	12.6606	11.5479	10.1716	9.82685	7.26197	7.0915	4.73902	4.40959	3.13087	2.47739
345.6	12.5825	11.4947	10.0247	9.78157	7.32143	7.05882	4.95806	4.38927	2.94062	2.46598
346.6	12.5344	11.4417	10.3715	9.7365	7.25239	7.0263	4.78774	4.36905	3.17198	2.45461
347.6	12.4003	11.389	9.9687	9.69164	6.98886	6.99393	4.65644	4.34892	2.70891	2.44331
348.6	12.3005	11.3366	9.80278	9.64699	7.21768	6.9617	4.69805	4.32888	2.8105	2.43205
349.6	12.2158	11.2843	10.1994	9.60254	7.06675	6.92963	4.57637	4.30893	2.92486	2.42084
350.6	12.02	11.2323	9.62807	9.5583	7.09199	6.8977	4.44961	4.28908	2.49228	2.40969
351.6	11.9716	11.1806	9.67051	9.51426	7.22857	6.86592	4.33994	4.26932	2.72513	2.39859
352.6	11.8794	11.1291	9.71382	9.47043	6.92905	6.83429	4.64619	4.24965	2.78252	2.38754
353.6	11.7417	11.0778	9.50801	9.42679	6.65805	6.8028	4.20478	4.23007	2.54838	2.37654
354.6	11.7018	11.0268	9.32822	9.38336	6.72735	6.77146	4.3436	4.21058	2.76785	2.36559
355.6	11.7107	10.9759	9.54204	9.34013	6.61367	6.74026	4.45024	4.19118	2.52242	2.35469
356.6	11.7952	10.9254	9.52769	9.2971	6.83745	6.7092	4.32456	4.17187	2.74648	2.34384
357.6	11.8317	10.875	9.60806	9.25426	6.7541	6.67829	4.30825	4.15265	2.77317	2.33304
358.6	11.8152	10.8249	9.81392	9.21162	6.87339	6.64752	4.63423	4.13352	3.03961	2.32229
359.6	11.9998	10.7751	9.56074	9.16918	6.85239	6.6169	4.42354	4.11447	3.05889	2.31159
360.6	11.9441	10.7254	9.56856	9.12694	6.78086	6.58641	4.50825	4.09552	2.96416	2.30094

## Sheet: Figure 1d
Figure 1d
Wildtype variant
Time (sec)	5 nM	Fitting	2.5 nM	Fitting	1.25 nM	Fitting	0.625 nM	Fitting	0.313 nM	Fitting
-60.6	0.443487	0	-0.165929	0	0.0262201	0	-0.455978	0	-0.650665	0
-59.6	1.04426	0	0.612958	0	0.328958	0	0.133072	0	0.242279	0
-58.6	1.03847	0	0.323047	0	-0.17219	0	0.225082	0	0.204407	0
-57.6	0.782435	0	0.274518	0	0.00891	0	0.747711	0	-0.23584	0
-56.6	0.631531	0	-0.0802915	0	0.872864	0	0.122131	0	0.128998	0
-55.6	1.06324	0	0.289898	0	0.883828	0	0.104355	0	0.00168	0
-54.6	1.09273	0	0.350465	0	0.612932	0	0.399094	0	0.103607	0
-53.6	0.831743	0	0.509087	0	0.213731	0	0.803009	0	0.846954	0
-52.6	0.421432	0	0.224701	0	0.899094	0	-0.27803	0	-0.236603	0
-51.6	-0.00483	0	-0.148169	0	0.412678	0	0.45163	0	-0.379974	0
-50.6	0.373557	0	0.330615	0	0.330496	0	0.80867	0	0.156738	0
-49.6	1.26786	0	0.305621	0	-0.152156	0	0.399475	0	0.296967	0
-48.6	0.636764	0	1.10139	0	0.225356	0	0.403015	0	-0.301849	0
-47.6	0.899664	0	0.853778	0	0.983557	0	0.960022	0	0.392303	0
-46.6	0.22367	0	0.881183	0	0.342719	0	0.605347	0	0.182129	0
-45.6	1.26855	0	0.626898	0	0.199734	0	0.763931	0	0.380554	0
-44.6	0.753818	0	0.59469	0	0.524051	0	0.43541	0	-0.0498962	0
-43.6	1.04223	0	0.442792	0	0.414423	0	0.163544	0	0.296173	0
-42.6	0.825986	0	0.393256	0	0.133328	0	0.27916	0	0.17392	0
-41.6	0.765537	0	0.393884	0	0.293185	0	0.843613	0	-0.191681	0
-40.6	0.245289	0	-0.449629	0	-0.330974	0	-0.0532684	0	0.334869	0
-39.6	0.228295	0	0.021473	0	-0.153816	0	-0.193283	0	-0.900299	0
-38.6	0.941907	0	0.65174	0	0.258221	0	0.560242	0	-0.0397339	0
-37.6	0.963737	0	0.547894	0	0.480858	0	0.699097	0	0.316528	0
-36.6	0.309809	0	0.195172	0	-0.110937	0	0.251068	0	-0.251434	0
-35.6	0.110452	0	0.237286	0	-0.185721	0	0.390121	0	-0.0436401	0
-34.6	0.360206	0	-0.251721	0	0.0734013	0	0.119415	0	-0.258484	0
-33.6	0.79407	0	0.136011	0	0.022891	0	0.238358	0	-0.0940552	0
-32.6	0.117511	0	-0.147955	0	0.0697816	0	0.809052	0	0.119629	0
-31.6	0.433064	0	0.253779	0	-0.281444	0	0.407104	0	-0.215118	0
-30.6	0.380775	0	-0.331074	0	0.177956	0	0.343246	0	-0.243256	0
-29.6	0.187777	0	0.169313	0	-0.415799	0	0.198303	0	-0.730774	0
-28.6	0.675302	0	0.175916	0	0.0517669	0	0.603775	0	0.220428	0
-27.6	0.897325	0	0.837273	0	0.273454	0	0.734039	0	0.13916	0
-26.6	0.745154	0	0.504596	0	0.211066	0	0.66861	0	-0.616699	0
-25.6	0.459083	0	0.340412	0	0.55976	0	0.441467	0	0.26651	0
-24.6	0.504546	0	0.108429	0	0.0204765	0	0.282501	0	0.00284	0
-23.6	0.685823	0	0.520859	0	0.515443	0	1.24792	0	-0.41748	0
-22.6	2.4055	0	1.85735	0	2.11635	0	1.90244	0	1.78098	0
-21.6	1.52857	0	1.49867	0	1.83591	0	1.94403	0	1.479	0
-20.6	1.52932	0	1.00419	0	1.37805	0	1.26608	0	0.787994	0
-19.6	1.02929	0	0.88471	0	0.991329	0	0.907883	0	0.918457	0
-18.6	1.12743	0	0.696656	0	1.22267	0	1.31258	0	0.541504	0
-17.6	1.21486	0	1.2878	0	1.08471	0	0.915695	0	1.19305	0
-16.6	0.0835539	0	-0.142862	0	0.301419	0	-0.0737457	0	0.70752	0
-15.6	-1.40783	0	-0.958197	0	-1.88916	0	-1.12474	0	-1.50186	0
-14.6	-0.813467	0	-0.284068	0	-1.01159	0	-0.750916	0	-0.915131	0
-13.6	0.0555608	0	0.315027	0	0.105884	0	-0.190948	0	0.302063	0
-12.6	0.142452	0	0.0403804	0	0.153347	0	0.21785	0	-0.0666809	0
-11.6	0.235383	0	0.22873	0	-0.251006	0	0.179352	0	-0.280762	0
-10.6	0.332994	0	0.201874	0	1.23216	0	0.709641	0	0.181732	0
-9.6	0.371891	0	0.609667	0	0.326114	0	0.133667	0	0.727844	0
-8.6	-0.133126	0	-0.208851	0	-0.208199	0	-0.0647583	0	-0.101074	0
-7.6	-0.16594	0	-0.29348	0	0.398421	0	-0.0259094	0	-0.639343	0
-6.6	0.244735	0	-0.0273442	0	-0.024888	0	-0.0303802	0	0.473145	0
-5.6	0.101522	0	-0.511297	0	0.133107	0	0.207306	0	-0.176453	0
-4.6	0.355455	0	0.0135809	0	0.473375	0	0.511398	0	0.494629	0
-3.6	0.241205	0	0.0570422	0	-0.396002	0	0.196945	0	0.266907	0
-2.6	0.752157	0	0.30041	0	0.373525	0	0.732483	0	-0.346375	0
-1.6	0.302962	0	-0.689996	0	0.269301	0	-0.353455	0	0.0934448	0
-0.599998	-5.18334	0	-5.2357	0	-3.9432	0	-3.47025	0	-3.59836	0
0.400002	-3.1349	0.530593	-3.45406	-0.64852	-3.10258	-0.331138	-1.52454	-0.107589	-4.34406	-0.334964
1.4	0.931241	2.45709	0.142157	0.331082	-0.266909	0.163881	-0.0489655	0.140847	-1.62686	-0.210298
2.4	3.88044	4.32407	1.86445	1.29571	0.919808	0.655128	0.802994	0.388328	0.304382	-0.0858756
3.4	5.8626	6.13182	2.47515	2.24539	1.37032	1.14261	1.10007	0.634854	0.328613	0.0383014
4.4	7.41142	7.88072	3.73151	3.18016	1.92109	1.62632	1.28467	0.880425	0.664185	0.162234
5.4	8.93464	9.57123	4.59047	4.10006	2.32166	2.10627	1.85126	1.12504	0.838013	0.285921
6.4	10.3556	11.2039	5.11448	5.00512	2.87002	2.58245	1.69772	1.36871	0.861053	0.409364
7.4	11.9039	12.7793	5.57687	5.8954	3.28978	3.05489	1.88835	1.61141	1.06885	0.532562
8.4	13.3011	14.2981	7.03882	6.77094	3.42287	3.52357	2.119	1.85317	0.928619	0.655515
9.4	14.9151	15.7611	7.92803	7.63181	3.95325	3.98851	2.78386	2.09398	0.760651	0.778224
10.4	16.5183	17.1691	8.75479	8.47806	4.72525	4.44971	3.27937	2.33383	1.47784	0.900689
11.4	18.2867	18.5231	9.27109	9.30977	5.12919	4.90718	3.12566	2.57273	1.70792	1.02291
12.4	19.0457	19.8239	9.92257	10.127	5.27965	5.36091	3.70203	2.81068	1.25168	1.14488
13.4	20.2604	21.0726	10.9705	10.9298	5.69319	5.81092	3.53894	3.04768	1.46143	1.26662
14.4	21.4981	22.2702	11.1054	11.7184	6.35347	6.25722	3.42233	3.28373	1.71692	1.3881
15.4	22.3126	23.418	12.0615	12.4926	6.66136	6.6998	3.9942	3.51883	1.99933	1.50935
16.4	23.8313	24.517	13.2374	13.2528	6.85546	7.13869	4.32333	3.75298	2.07239	1.63035
17.4	24.8069	25.5685	13.758	13.9989	7.32171	7.57387	4.33739	3.98619	2.66495	1.7511
18.4	25.7895	26.5738	14.369	14.731	8.09877	8.00537	4.53404	4.21845	1.91727	1.87161
19.4	26.5663	27.534	15.167	15.4494	8.00801	8.43319	4.68524	4.44976	2.36572	1.99188
20.4	27.9506	28.4506	15.6185	16.154	8.64852	8.85733	4.89714	4.68012	2.67276	2.1119
21.4	29.2077	29.3249	16.3214	16.8449	9.12474	9.27781	5.11707	4.90954	2.70245	2.23168
22.4	29.9925	30.1582	16.9243	17.5224	8.94165	9.69464	4.77545	5.13802	2.42508	2.35122
23.4	30.6694	30.9518	17.8397	18.1865	10.1475	10.1078	5.62195	5.36556	2.85208	2.47051
24.4	31.2471	31.7071	18.3741	18.8373	10.3064	10.5174	5.51688	5.59215	2.83371	2.58956
25.4	32.0829	32.4256	19.2131	19.475	10.7453	10.9233	5.90106	5.8178	3.02982	2.70837
26.4	32.4773	33.1084	19.5626	20.0997	10.9713	11.3256	5.929	6.0425	3.20831	2.82693
27.4	33.3385	33.7571	20.1721	20.7116	11.2569	11.7243	6.31746	6.26627	2.94699	2.94525
28.4	34.2864	34.3729	21.0693	21.3107	11.6867	12.1194	6.22977	6.4891	3.00439	3.06333
29.4	34.2311	34.9571	21.2773	21.8973	12.0751	12.5109	6.7272	6.71099	3.29501	3.18116
30.4	35.0185	35.511	21.5052	22.4714	12.4707	12.8989	6.86258	6.93195	3.72861	3.29875
31.4	36.0442	36.036	22.5123	23.0332	12.8493	13.2832	6.85828	7.15196	3.33682	3.4161
32.4	36.0205	36.5333	23.848	23.5829	13.5373	13.6641	7.23035	7.37104	3.62512	3.53321
33.4	36.629	37.004	23.4982	24.1206	13.3231	14.0414	7.436	7.58919	3.99893	3.65007
34.4	37.0088	37.4495	24.2096	24.6465	13.5611	14.4151	7.89032	7.8064	3.26495	3.76669
35.4	37.536	37.8707	24.7988	25.1607	14.3636	14.7854	8.17233	8.02268	3.77512	3.88307
36.4	37.8683	38.269	24.578	25.6634	14.8304	15.1521	8.25983	8.23803	3.78329	3.9992
37.4	37.9221	38.6454	25.6093	26.1547	14.3177	15.5154	8.45262	8.45245	3.88641	4.1151
38.4	38.4707	39.0009	26.2073	26.6349	15.3206	15.8752	8.55981	8.66594	4.43683	4.23075
39.4	38.8871	39.3365	27.1734	27.104	15.4562	16.2316	8.89424	8.8785	4.8548	4.34616
40.4	39.2465	39.6533	27.4898	27.5623	16.0359	16.5844	9.146	9.09014	4.21808	4.46133
41.4	39.7671	39.9523	28.7151	28.0099	16.39	16.9339	9.44263	9.30085	4.82822	4.57625
42.4	39.7213	40.2342	28.4121	28.447	17.5251	17.28	8.92506	9.51063	4.76492	4.69093
43.4	40.0067	40.5	28.5206	28.8737	17.298	17.6226	9.45906	9.71949	4.96844	4.80538
44.4	40.4493	40.7506	29.3393	29.2902	17.7004	17.9619	9.60339	9.92743	5.2009	4.91958
45.4	40.4752	40.9867	29.3454	29.6967	17.5586	18.2977	9.68504	10.1344	5.30988	5.03354
46.4	39.8544	41.2092	29.5784	30.0934	17.1637	18.6303	9.95535	10.3405	5.05011	5.14726
47.4	40.7765	41.4187	30.4531	30.4804	17.9851	18.9595	10.4389	10.5457	5.46338	5.26073
48.4	40.7173	41.616	30.5614	30.8579	18.8212	19.2853	10.3139	10.75	5.60129	5.37397
49.4	40.6904	41.8017	31.2192	31.2261	19.2602	19.6079	10.7081	10.9533	5.39191	5.48697
50.4	41.476	41.9764	31.6499	31.5852	20.0509	19.9272	11.8436	11.1557	5.90439	5.59972
51.4	41.934	42.1409	32.0195	31.9352	20.1745	20.2432	11.4774	11.3573	6.18289	5.71223
52.4	41.0642	42.2956	32.1494	32.2764	19.9586	20.5559	10.556	11.5579	5.68994	5.82451
53.4	41.7128	42.4411	32.5642	32.609	20.2213	20.8654	11.6515	11.7576	5.51767	5.93654
54.4	41.8944	42.578	33.008	32.9331	20.8733	21.1717	11.7253	11.9563	6.30557	6.04833
55.4	41.6742	42.7066	33.0146	33.2489	20.726	21.4748	12.2157	12.1542	5.75754	6.15989
56.4	41.8782	42.8276	33.442	33.5565	21.2238	21.7746	12.1922	12.3512	5.88721	6.2712
57.4	42.0037	42.9413	33.8466	33.8562	21.8868	22.0714	12.3394	12.5472	6.57706	6.38227
58.4	42.4455	43.0482	33.8602	34.148	21.7044	22.3649	12.5321	12.7424	6.23294	6.49311
59.4	42.6853	43.1486	33.4969	34.4322	22.3477	22.6553	12.6171	12.9367	6.24072	6.6037
60.4	42.5737	43.243	35.3792	34.7089	22.1322	22.9427	12.7556	13.13	6.73059	6.71405
61.4	42.6451	43.3316	34.7168	34.9783	19.9056	23.2269	12.7856	13.3225	6.46066	6.82417
62.4	43.0644	43.4149	35.2559	35.2405	21.7124	23.508	13.3702	13.514	6.74579	6.93404
63.4	43.1013	43.4931	35.6262	35.4957	22.5391	23.7861	13.3395	13.7047	7.26923	7.04368
64.4	43.1597	43.5666	35.4563	35.744	23.0007	24.0612	13.0208	13.8945	6.58017	7.15308
65.4	43.1127	43.6356	36.2855	35.9856	25.3899	24.3332	13.8122	14.0833	6.96143	7.26223
66.4	43.3204	43.7004	36.2955	36.2207	24.9754	24.6022	14.1598	14.2713	7.17551	7.37115
67.4	43.1127	43.7612	36.5222	36.4494	24.5946	24.8683	14.0168	14.4584	7.54971	7.47983
68.4	43.3925	43.8183	36.8858	36.6718	24.8751	25.1313	14.3165	14.6446	7.11026	7.58828
69.4	43.5599	43.8719	37.0965	36.8881	25.279	25.3915	14.3571	14.8299	7.68759	7.69648
70.4	43.2334	43.9222	37.1217	37.0984	24.8971	25.6487	14.1095	15.0144	7.2204	7.80445
71.4	43.1235	43.9695	37.2714	37.3029	25.6633	25.903	14.5456	15.1979	7.05283	7.91218
72.4	43.7938	44.0138	37.6318	37.5018	25.9344	26.1545	15.3005	15.3806	7.40244	8.01967
73.4	43.8262	44.0554	37.7577	37.695	26.4714	26.4031	15.4829	15.5624	8.11301	8.12692
74.4	43.8768	44.0945	38.1337	37.8829	26.542	26.6488	15.4299	15.7433	8.00049	8.23393
75.4	44.2782	44.1312	38.4093	38.0655	26.7832	26.8917	15.7089	15.9233	7.89737	8.34071
76.4	44.0149	44.1656	37.9869	38.2429	27.1711	27.1319	15.8138	16.1025	7.65479	8.44725
77.4	44.3416	44.1978	38.6048	38.4153	27.4399	27.3692	16.2792	16.2808	7.94189	8.55356
78.4	44.7691	44.2281	39.5082	38.5828	28.1862	27.6038	16.8147	16.4582	9.13138	8.65962
79.4	44.2341	44.2566	38.977	38.7456	28.0672	27.8357	16.2784	16.6347	8.4368	8.76545
80.4	44.1413	44.2832	38.9033	38.9037	28.2033	28.0648	16.6409	16.8104	8.59268	8.87104
81.4	44.4707	44.3082	39.3733	39.0572	28.3113	28.2913	17.2339	16.9852	8.64853	8.9764
82.4	45.2492	44.3317	38.6336	39.2064	28.6284	28.5151	17.1542	17.1592	8.62079	9.08152
83.4	45.0205	44.3537	39.3796	39.3513	28.82	28.7362	16.9104	17.3323	8.91495	9.18641
84.4	44.4231	44.3744	39.8721	39.4919	29.1515	28.9547	17.412	17.5045	8.35556	9.29105
85.4	45.1862	44.3938	40.1764	39.6285	29.8869	29.1706	18.0399	17.6759	9.80048	9.39547
86.4	45.155	44.412	40.2411	39.7611	29.9428	29.3839	18.0173	17.8464	9.72626	9.49964
87.4	44.8646	44.429	39.9863	39.8899	29.7255	29.5946	17.7583	18.0161	9.43448	9.60358
88.4	44.9696	44.445	39.8388	40.0149	29.9285	29.8028	17.6438	18.1849	9.11572	9.70729
89.4	44.9289	44.46	40.1277	40.1362	30.2046	30.0085	17.9007	18.3529	9.44775	9.81076
90.4	45.1739	44.4741	40.7229	40.254	30.6953	30.2117	18.5995	18.52	9.75012	9.914
91.4	45.1863	44.4873	40.5285	40.3683	30.9679	30.4124	18.5925	18.6862	9.93683	10.017
92.4	45.1076	44.4997	40.531	40.4792	30.9387	30.6106	18.4382	18.8517	10.0236	10.1198
93.4	44.99	44.5113	40.5519	40.5869	30.8278	30.8064	18.5718	19.0163	9.59503	10.2223
94.4	45.1088	44.5222	40.4605	40.6914	31.2662	30.9998	18.6952	19.18	9.92392	10.3246
95.4	45.009	44.5325	41.0413	40.7928	31.3394	31.1908	18.8446	19.3429	9.96222	10.4267
96.4	45.0526	44.542	41.1943	40.8911	31.7491	31.3795	19.4511	19.505	9.97665	10.5285
97.4	45.4354	44.551	41.205	40.9866	32.0334	31.5657	19.728	19.6662	10.9239	10.6301
98.4	45.5854	44.5595	41.4518	41.0792	32.3068	31.7497	19.9962	19.8266	10.9665	10.7314
99.4	45.4354	44.5674	41.1666	41.169	32.5939	31.9313	19.9583	19.9862	10.5232	10.8326
100.4	45.3615	44.5748	41.4434	41.2561	32.8697	32.1107	20.2348	20.145	11.0193	10.9335
101.4	45.9489	44.5818	41.8306	41.3407	33.0879	32.2878	20.7329	20.3029	11.4606	11.0341
102.4	46.0286	44.5883	41.9979	41.4226	33.3726	32.4626	20.9929	20.46	11.5462	11.1346
103.4	45.7493	44.5944	41.783	41.5021	33.775	32.6352	21.0243	20.6163	11.6751	11.2348
104.4	46.1954	44.6001	41.626	41.5793	33.5805	32.8057	20.8882	20.7717	11.6853	11.3347
105.4	46.3944	44.6055	41.8951	41.6541	33.5424	32.9739	21.0333	20.9264	11.3673	11.4345
106.4	45.8706	44.6106	41.7701	41.7266	34.3002	33.14	21.4088	21.0802	11.7903	11.534
107.4	46.1352	44.6153	42.2015	41.7969	34.4706	33.304	21.3837	21.2333	12.0232	11.6332
108.4	45.9999	44.6198	41.9967	41.8651	34.5596	33.4658	21.6811	21.3855	11.7259	11.7323
109.4	45.8886	44.6239	41.8758	41.9313	34.1956	33.6256	21.2665	21.5369	12.2611	11.8311
110.4	45.9343	44.6278	42.1436	41.9954	34.3595	33.7832	21.5653	21.6875	11.7302	11.9296
111.4	46.1599	44.6315	42.4415	42.0576	34.768	33.9389	21.6823	21.8373	12.0927	12.028
112.4	46.133	44.6349	42.4778	42.1178	35.165	34.0925	22.0692	21.9863	12.1106	12.1261
113.4	46.1481	44.6381	42.5623	42.1763	35.3152	34.2441	22.4321	22.1345	12.2072	12.224
114.4	46.4622	44.6412	43.2025	42.2329	35.7984	34.3936	22.8235	22.2819	12.5821	12.3216
115.4	46.8465	44.644	42.5054	42.2879	36.3921	34.5413	23.1559	22.4285	13.1411	12.419
116.4	46.293	44.6467	42.1945	42.3411	35.7734	34.687	22.7403	22.5743	12.9114	12.5162
117.4	46.1703	44.6491	42.1288	42.3927	35.2601	34.8307	22.9161	22.7194	12.2181	12.6132
118.4	45.9446	44.6515	42.5139	42.4428	35.5413	34.9726	22.8206	22.8636	12.7544	12.7099
119.4	51.3212	44.6537	46.837	42.4912	39.932	35.1125	26.1405	23.0071	15.1317	12.8064
120.4	46.4303	45.5033	43.4304	43.9389	35.972	35.8308	24.1893	23.3367	14.1185	13.2485
121.4	46.9491	45.4969	43.6878	43.9328	36.4596	35.8263	23.4634	23.334	13.69	13.2471
122.4	46.364	45.4905	42.8848	43.9268	36.3608	35.8217	23.4294	23.3313	13.2122	13.2457
123.4	46.2098	45.4842	43.0428	43.9207	36.3125	35.8171	23.6889	23.3287	12.4755	13.2443
124.4	45.9515	45.4778	42.9618	43.9146	36.5268	35.8125	23.6599	23.326	12.6462	13.2429
125.4	46.5799	45.4714	43.1264	43.9085	36.6967	35.8079	23.5294	23.3233	12.8611	13.2415
126.4	45.9038	45.465	42.4756	43.9025	35.7873	35.8034	22.9344	23.3207	12.7919	13.2401
127.4	46.0636	45.4586	42.8181	43.8964	35.8858	35.7988	23.4632	23.318	13.2829	13.2387
128.4	45.6048	45.4522	42.7954	43.8903	35.9981	35.7942	23.1663	23.3153	12.9861	13.2373
129.4	46.065	45.4458	42.6422	43.8843	35.9501	35.7896	23.321	23.3126	12.9294	13.236
130.4	46.3915	45.4395	43.0006	43.8782	35.7832	35.7851	23.5735	23.31	12.9884	13.2346
131.4	46.2328	45.4331	42.6571	43.8721	35.3307	35.7805	23.0442	23.3073	12.9403	13.2332
132.4	46.1297	45.4267	43.4429	43.8661	35.7687	35.7759	23.1544	23.3046	12.6618	13.2318
133.4	46.2616	45.4203	43.4987	43.86	36.3615	35.7713	23.6059	23.302	13.1868	13.2304
134.4	46.2378	45.4139	43.2547	43.8539	36.3948	35.7668	23.6304	23.2993	13.2025	13.229
135.4	46.1357	45.4076	43.0848	43.8479	36.3361	35.7622	23.5255	23.2966	13.1239	13.2276
136.4	46.0155	45.4012	42.5389	43.8418	35.753	35.7576	23.0518	23.294	13.0755	13.2262
137.4	45.7236	45.3948	42.8411	43.8358	35.7004	35.7531	23.3171	23.2913	12.7274	13.2248
138.4	45.9883	45.3885	42.9698	43.8297	36.0128	35.7485	23.3679	23.2886	13.4923	13.2234
139.4	45.7703	45.3821	42.4215	43.8237	35.8889	35.7439	23.0182	23.286	12.9349	13.222
140.4	45.4393	45.3757	42.6421	43.8176	35.5146	35.7394	23.16	23.2833	12.0419	13.2206
141.4	45.5763	45.3694	42.581	43.8116	36.1074	35.7348	22.9118	23.2806	12.9282	13.2192
142.4	45.7991	45.363	42.3295	43.8055	35.8568	35.7302	23.1149	23.278	13.0876	13.2178
143.4	45.5867	45.3566	42.9401	43.7995	36.1429	35.7257	23.7725	23.2753	13.1767	13.2164
144.4	45.6211	45.3503	42.7996	43.7934	35.8467	35.7211	23.169	23.2726	12.9431	13.215
145.4	45.1718	45.3439	42.497	43.7874	35.8416	35.7165	23.1254	23.27	12.4884	13.2136
146.4	45.0262	45.3375	42.1181	43.7813	35.8015	35.712	23.3419	23.2673	12.9931	13.2122
147.4	45.2039	45.3312	42.3375	43.7753	35.4319	35.7074	22.3819	23.2646	12.9388	13.2108
148.4	45.4415	45.3248	42.669	43.7692	35.7496	35.7029	22.873	23.262	12.1728	13.2094
149.4	45.5415	45.3185	42.6354	43.7632	35.8652	35.6983	23.1999	23.2593	12.9349	13.208
150.4	45.6205	45.3121	42.4059	43.7571	35.8486	35.6937	23.1876	23.2566	12.8888	13.2066
151.4	45.6046	45.3058	42.6731	43.7511	35.6327	35.6892	23.0505	23.254	12.1947	13.2052
152.4	45.2886	45.2994	41.8669	43.7451	35.9479	35.6846	22.9575	23.2513	12.4915	13.2038
153.4	45.5188	45.2931	43.2808	43.739	36.096	35.6801	23.1993	23.2487	13.1755	13.2024
154.4	45.3752	45.2867	42.4708	43.733	35.4016	35.6755	23.5093	23.246	12.336	13.201
155.4	45.2587	45.2804	42.8365	43.727	36.0375	35.671	23.3157	23.2433	12.865	13.1996
156.4	45.6193	45.274	42.4434	43.7209	36.247	35.6664	23.5204	23.2407	13.202	13.1982
157.4	45.8675	45.2677	42.8591	43.7149	36.2807	35.6618	23.4106	23.238	12.8665	13.1968
158.4	45.7993	45.2613	43.2083	43.7089	36.0493	35.6573	23.3682	23.2353	13.049	13.1954
159.4	45.9572	45.255	42.5432	43.7028	36.4334	35.6527	23.6747	23.2327	13.2712	13.1941
160.4	45.1205	45.2486	42.4871	43.6968	35.8244	35.6482	23.1768	23.23	12.4477	13.1927
161.4	45.3021	45.2423	42.5911	43.6908	35.5208	35.6436	23.1026	23.2274	12.5626	13.1913
162.4	45.802	45.236	42.4687	43.6847	35.8765	35.6391	23.3313	23.2247	12.7071	13.1899
163.4	46.0482	45.2296	43.1591	43.6787	36.211	35.6345	23.8436	23.222	13.061	13.1885
164.4	45.8554	45.2233	42.7844	43.6727	36.3386	35.63	23.5089	23.2194	12.7962	13.1871
165.4	45.8297	45.217	42.7172	43.6667	36.1823	35.6254	23.5429	23.2167	12.893	13.1857
166.4	45.7667	45.2106	42.581	43.6607	35.901	35.6209	22.8575	23.2141	12.713	13.1843
167.4	45.635	45.2043	42.7406	43.6546	35.942	35.6163	23.2214	23.2114	12.7583	13.1829
168.4	46.2613	45.198	43.0622	43.6486	36.4557	35.6118	24.0501	23.2088	13.6411	13.1815
169.4	45.7437	45.1916	42.5907	43.6426	35.9905	35.6073	23.6286	23.2061	13.3723	13.1801
170.4	45.5076	45.1853	42.3378	43.6366	35.6923	35.6027	23.0061	23.2034	12.397	13.1787
171.4	45.4216	45.179	42.5585	43.6306	35.977	35.5982	23.2401	23.2008	12.8607	13.1773
172.4	45.8185	45.1726	42.0712	43.6245	35.736	35.5936	23.2147	23.1981	12.8888	13.1759
173.4	45.5014	45.1663	43.0895	43.6185	35.8974	35.5891	23.8133	23.1955	12.9345	13.1745
174.4	45.6765	45.16	42.6124	43.6125	36.1084	35.5845	23.2396	23.1928	12.5931	13.1732
175.4	45.4604	45.1537	42.6385	43.6065	36.1478	35.58	23.3348	23.1902	12.6497	13.1718
176.4	45.1745	45.1473	42.5251	43.6005	35.635	35.5755	23.3286	23.1875	12.6153	13.1704
177.4	44.9004	45.141	42.3836	43.5945	35.5593	35.5709	22.8733	23.1849	12.9927	13.169
178.4	45.2723	45.1347	42.2558	43.5885	35.9398	35.5664	23.2071	23.1822	12.286	13.1676
179.4	45.3007	45.1284	42.501	43.5825	36.1943	35.5619	23.1855	23.1796	12.5751	13.1662
180.4	45.057	45.1221	42.5603	43.5765	35.7335	35.5573	21.0021	23.1769	12.2747	13.1648
181.4	46.1447	45.1158	42.5996	43.5705	36.0977	35.5528	21.8985	23.1743	13.1282	13.1634
182.4	45.1291	45.1094	42.0734	43.5645	35.2669	35.5483	22.0637	23.1716	12.1856	13.162
183.4	44.772	45.1031	42.2735	43.5585	35.8282	35.5437	22.1296	23.169	12.5024	13.1606
184.4	45.2689	45.0968	42.4059	43.5525	36.6571	35.5392	22.48	23.1663	12.8224	13.1592
185.4	45.0218	45.0905	41.7486	43.5465	35.6475	35.5347	22.5653	23.1637	12.2646	13.1579
186.4	45.0093	45.0842	42.0247	43.5405	36.1459	35.5301	22.3567	23.161	12.7473	13.1565
187.4	45.536	45.0779	42.1021	43.5345	36.0613	35.5256	22.3938	23.1584	12.6665	13.1551
188.4	45.5127	45.0716	42.539	43.5285	35.8795	35.5211	23.4448	23.1557	12.5079	13.1537
189.4	45.4789	45.0653	42.1473	43.5225	36.0956	35.5165	24.937	23.1531	13.1298	13.1523
190.4	45.201	45.059	41.8676	43.5165	35.8103	35.512	23.1591	23.1504	12.797	13.1509
191.4	44.5539	45.0527	42.1434	43.5105	35.2569	35.5075	22.7718	23.1478	13.0021	13.1495
192.4	45.2518	45.0464	42.3162	43.5045	36.1104	35.5029	23.1253	23.1451	12.7298	13.1481
193.4	44.9178	45.0401	42.4498	43.4985	35.801	35.4984	23.0786	23.1425	13.2767	13.1467
194.4	45.3198	45.0338	42.1174	43.4925	35.0423	35.4939	22.9165	23.1398	12.902	13.1454
195.4	44.6721	45.0275	42.0443	43.4865	35.7174	35.4894	23.1838	23.1372	12.813	13.144
196.4	44.9709	45.0212	41.7421	43.4806	35.5299	35.4848	22.8325	23.1345	12.3275	13.1426
197.4	45.3549	45.0149	41.7754	43.4746	34.8868	35.4803	23.2282	23.1319	12.2919	13.1412
198.4	44.8401	45.0086	41.9081	43.4686	35.9489	35.4758	23.1534	23.1292	12.4849	13.1398
199.4	44.841	45.0023	42.3742	43.4626	35.8253	35.4713	23.2235	23.1266	12.2204	13.1384
200.4	45.1126	44.996	42.1459	43.4566	35.7441	35.4668	23.2399	23.1239	12.7845	13.137
201.4	45.0107	44.9897	42.0691	43.4506	35.8532	35.4622	23.4612	23.1213	12.4169	13.1356
202.4	45.2993	44.9835	42.4622	43.4447	36.3774	35.4577	23.3174	23.1186	13.2743	13.1343
203.4	45.347	44.9772	42.5643	43.4387	36.1563	35.4532	23.5454	23.116	13.2361	13.1329
204.4	45.2282	44.9709	42.3498	43.4327	36.0117	35.4487	23.7538	23.1134	12.9012	13.1315
205.4	45.6265	44.9646	42.4025	43.4267	36.7209	35.4442	23.5362	23.1107	13.1001	13.1301
206.4	45.3892	44.9583	42.4805	43.4208	36.3302	35.4397	23.3524	23.1081	13.1774	13.1287
207.4	45.7465	44.952	43.0683	43.4148	36.8687	35.4351	24.2997	23.1054	12.5919	13.1273
208.4	46.7112	44.9458	43.6178	43.4088	37.3971	35.4306	24.7569	23.1028	14.3286	13.1259
209.4	45.6732	44.9395	42.5468	43.4028	36.5255	35.4261	23.4296	23.1001	14.2583	13.1245
210.4	44.6994	44.9332	41.8141	43.3969	35.5372	35.4216	22.9926	23.0975	11.8931	13.1232
211.4	45.6134	44.9269	42.2791	43.3909	36.186	35.4171	23.5774	23.0949	13.0497	13.1218
212.4	45.6705	44.9206	42.2488	43.3849	36.5279	35.4126	22.5882	23.0922	13.2208	13.1204
213.4	45.5229	44.9144	42.3054	43.379	36.0321	35.4081	23.369	23.0896	12.3954	13.119
214.4	45.5965	44.9081	42.1293	43.373	36.5124	35.4036	23.9823	23.0869	13.2271	13.1176
215.4	45.6545	44.9018	42.2523	43.367	36.4196	35.399	23.5229	23.0843	13.295	13.1162
216.4	45.4978	44.8956	42.07	43.3611	36.3176	35.3945	23.1506	23.0817	12.906	13.1148
217.4	45.2973	44.8893	42.3164	43.3551	36.189	35.39	23.3069	23.079	13.0876	13.1135
218.4	45.1741	44.883	42.6505	43.3492	36.2053	35.3855	23.2134	23.0764	13.088	13.1121
219.4	45.0709	44.8768	41.8426	43.3432	35.2938	35.381	22.7961	23.0737	11.6357	13.1107
220.4	45.1655	44.8705	42.4592	43.3372	36.1849	35.3765	23.1212	23.0711	12.893	13.1093
221.4	45.4584	44.8642	42.1844	43.3313	36.1348	35.372	23.7532	23.0685	13.0056	13.1079
222.4	45.8321	44.858	42.476	43.3253	36.3812	35.3675	24.0026	23.0658	13.3345	13.1065
223.4	45.2834	44.8517	42.4359	43.3194	36.1439	35.363	23.1546	23.0632	13.411	13.1052
224.4	45.3575	44.8454	42.1882	43.3134	36.0894	35.3585	23.2471	23.0606	13.2997	13.1038
225.4	45.5503	44.8392	42.4657	43.3075	36.0886	35.354	23.4036	23.0579	13.3673	13.1024
226.4	44.9913	44.8329	42.2841	43.3015	35.8011	35.3495	23.4884	23.0553	12.8853	13.101
227.4	45.2111	44.8267	41.9869	43.2956	35.6926	35.345	23.3376	23.0527	13.0321	13.0996
228.4	45.5981	44.8204	42.6685	43.2896	36.068	35.3405	23.2829	23.05	13.2787	13.0982
229.4	45.2802	44.8142	42.4106	43.2837	35.7649	35.336	23.7522	23.0474	13.1923	13.0969
230.4	45.3287	44.8079	42.0985	43.2777	36.0196	35.3315	23.6694	23.0447	13.0567	13.0955
231.4	45.1213	44.8017	42.1518	43.2718	35.4834	35.327	23.3864	23.0421	12.9322	13.0941
232.4	45.059	44.7954	42.0043	43.2658	35.4898	35.3225	23.0518	23.0395	12.5899	13.0927
233.4	44.8728	44.7892	42.3162	43.2599	35.7617	35.318	23.2547	23.0368	12.9599	13.0913
234.4	44.8723	44.7829	42.3323	43.2539	35.4726	35.3135	22.9192	23.0342	13.0818	13.0899
235.4	45.6395	44.7767	42.0924	43.248	35.5813	35.309	23.1208	23.0316	12.643	13.0886
236.4	45.1761	44.7704	42.1283	43.2421	35.5358	35.3045	23.0136	23.029	12.5556	13.0872
237.4	45.1888	44.7642	42.1399	43.2361	35.5555	35.3	23.3807	23.0263	13.3399	13.0858
238.4	45.0449	44.7579	42.128	43.2302	35.3578	35.2955	23.0977	23.0237	12.6157	13.0844
239.4	45.4429	44.7517	42.208	43.2243	35.7053	35.2911	23.0323	23.0211	12.8337	13.083
240.4	44.6962	44.7455	41.6342	43.2183	35.85	35.2866	23.3118	23.0184	12.7896	13.0817
241.4	45.2511	44.7392	42.2177	43.2124	35.5885	35.2821	23.5466	23.0158	12.6079	13.0803
242.4	45.0184	44.733	43.1113	43.2065	35.598	35.2776	23.2267	23.0132	12.565	13.0789
243.4	45.0655	44.7268	42.1185	43.2005	35.6959	35.2731	23.544	23.0105	12.7841	13.0775
244.4	45.2531	44.7205	42.1851	43.1946	35.8152	35.2686	23.484	23.0079	12.7505	13.0761
245.4	45.1076	44.7143	42.2544	43.1887	35.6946	35.2641	23.3968	23.0053	13.0708	13.0748
246.4	44.623	44.7081	42.0117	43.1827	35.789	35.2596	23.012	23.0026	13.0063	13.0734
247.4	44.6255	44.7018	42.2966	43.1768	35.7508	35.2552	23.3768	23	12.8271	13.072
248.4	45.2423	44.6956	42.3942	43.1709	35.7595	35.2507	23.3118	22.9974	13.4056	13.0706
249.4	44.8998	44.6894	42.5231	43.165	35.6825	35.2462	22.9618	22.9948	12.9001	13.0692
250.4	44.7519	44.6831	42.0708	43.159	35.687	35.2417	23.2216	22.9921	12.2966	13.0679
251.4	44.53	44.6769	41.7035	43.1531	35.6925	35.2372	23.4011	22.9895	12.9989	13.0665
252.4	44.2036	44.6707	41.9567	43.1472	35.6426	35.2327	23.0175	22.9869	12.356	13.0651
253.4	44.3998	44.6645	42.1801	43.1413	35.7927	35.2283	23.195	22.9843	12.3677	13.0637
254.4	45.0616	44.6582	42.1291	43.1354	35.7018	35.2238	23.1913	22.9816	12.8931	13.0623
255.4	44.1485	44.652	42.4831	43.1294	35.4023	35.2193	22.8353	22.979	12.145	13.061
256.4	44.7147	44.6458	42.4909	43.1235	35.4838	35.2148	22.9118	22.9764	12.222	13.0596
257.4	44.7167	44.6396	41.9764	43.1176	35.7561	35.2103	23.3182	22.9738	12.7438	13.0582
258.4	44.8714	44.6334	41.5474	43.1117	34.9295	35.2059	22.8604	22.9711	12.5938	13.0568
259.4	44.5572	44.6272	41.7664	43.1058	35.0774	35.2014	22.7208	22.9685	11.9501	13.0554
260.4	44.8802	44.6209	42.3274	43.0999	35.3747	35.1969	23.3167	22.9659	12.5622	13.0541
261.4	45.1994	44.6147	41.6867	43.094	36.1708	35.1924	23.4624	22.9633	13.3853	13.0527
262.4	44.7252	44.6085	41.5976	43.0881	35.4884	35.188	23.4332	22.9606	12.7032	13.0513
263.4	44.5236	44.6023	41.9847	43.0821	35.4123	35.1835	23.0261	22.958	12.5931	13.0499
264.4	44.7673	44.5961	42.3317	43.0762	35.6501	35.179	23.2804	22.9554	12.5771	13.0486
265.4	45.4157	44.5899	42.3198	43.0703	35.6921	35.1746	23.3704	22.9528	12.5016	13.0472
266.4	44.8394	44.5837	42.1806	43.0644	35.7076	35.1701	23.7345	22.9502	12.7454	13.0458
267.4	45.2783	44.5775	42.3964	43.0585	35.8903	35.1656	23.6343	22.9475	13.0872	13.0444
268.4	45.2326	44.5713	42.3308	43.0526	35.8099	35.1611	23.2374	22.9449	12.9349	13.043
269.4	44.6756	44.5651	42.0668	43.0467	35.5806	35.1567	23.479	22.9423	12.4974	13.0417
270.4	45.0043	44.5589	42.2388	43.0408	35.9323	35.1522	23.2212	22.9397	12.9814	13.0403
271.4	45.5066	44.5527	42.5645	43.0349	36.0549	35.1477	23.4956	22.937	13.2806	13.0389
272.4	45.2983	44.5465	42.4611	43.029	35.9193	35.1433	23.5592	22.9344	13.0645	13.0375
273.4	44.773	44.5403	42.0709	43.0231	36.1545	35.1388	23.0858	22.9318	13.254	13.0362
274.4	44.1616	44.5341	41.6446	43.0172	35.2592	35.1343	22.5755	22.9292	12.4118	13.0348
275.4	44.8594	44.5279	42.0178	43.0113	35.6445	35.1299	23.1791	22.9266	12.4806	13.0334
276.4	45.1171	44.5217	41.8713	43.0055	36.1088	35.1254	23.3288	22.924	13.3938	13.032
277.4	45.5623	44.5155	42.0027	42.9996	35.7075	35.121	23.2075	22.9213	13.0743	13.0307
278.4	45.2653	44.5093	42.2862	42.9937	35.7851	35.1165	23.2729	22.9187	13.0029	13.0293
279.4	45.0125	44.5031	42.2317	42.9878	35.7226	35.112	23.1909	22.9161	13.3802	13.0279
280.4	45.1536	44.4969	42.4116	42.9819	35.8953	35.1076	23.3991	22.9135	12.99	13.0265
281.4	45.4227	44.4907	42.3788	42.976	36.1383	35.1031	23.5394	22.9109	13.5142	13.0252
282.4	45.0004	44.4846	41.8317	42.9701	36.235	35.0987	23.368	22.9083	13.2708	13.0238
283.4	45.0327	44.4784	41.8096	42.9642	36.4096	35.0942	23.5329	22.9056	13.2736	13.0224
284.4	45.3832	44.4722	42.5624	42.9584	36.0593	35.0897	23.4571	22.903	12.9814	13.021
285.4	45.22	44.466	42.4721	42.9525	35.6527	35.0853	23.4499	22.9004	13.1079	13.0197
286.4	45.0356	44.4598	42.3295	42.9466	35.9863	35.0808	23.412	22.8978	13.1599	13.0183
287.4	45.1158	44.4536	42.4804	42.9407	36.1134	35.0764	23.5585	22.8952	13.1805	13.0169
288.4	44.9719	44.4475	42.0434	42.9348	36.0182	35.0719	23.1971	22.8926	13.5028	13.0155
289.4	44.9655	44.4413	41.8538	42.9289	36.4232	35.0675	22.8653	22.89	13.0673	13.0142
290.4	45.3594	44.4351	43.0041	42.9231	36.6633	35.063	23.4112	22.8873	13.3224	13.0128
291.4	44.7736	44.4289	42.4647	42.9172	36.2626	35.0586	23.146	22.8847	13.0794	13.0114
292.4	45.4024	44.4228	42.5135	42.9113	35.807	35.0541	23.3331	22.8821	13.8376	13.0101
293.4	45.2468	44.4166	42.7353	42.9054	36.2151	35.0497	23.2669	22.8795	13.2931	13.0087
294.4	44.9108	44.4104	42.1222	42.8996	36.0595	35.0452	23.9085	22.8769	13.4251	13.0073
295.4	44.6255	44.4042	42.3618	42.8937	36.1844	35.0408	23.4239	22.8743	13.0813	13.0059
296.4	44.507	44.3981	42.7473	42.8878	35.7128	35.0363	22.9655	22.8717	12.4771	13.0046
297.4	44.8096	44.3919	42.5044	42.882	36.3271	35.0319	23.4541	22.8691	13.4075	13.0032
298.4	44.5568	44.3857	41.7942	42.8761	36.4344	35.0274	23.0334	22.8665	12.8665	13.0018
299.4	44.1951	44.3796	41.8514	42.8702	35.3781	35.023	23.0661	22.8638	12.2611	13.0004
300.4	45.0241	44.3734	42.795	42.8644	35.6741	35.0185	23.5977	22.8612	12.897	12.9991

## Sheet: Figure 1e
Figure 1d
Closed variant
Time (sec)	5 nM	Fitting	2.5 nM	Fitting	1.25 nM	Fitting	0.625 nM	Fitting	0.313 nM	Fitting
-59.8	-0.287455	0	-0.696116	0	-0.424891	0	-1.37904	0	-0.0107824	0
-58.8	0.25864	0	0.253879	0	0.130176	0	0.0127594	0	0.298181	0
-57.8	0.329984	0	-0.0177335	0	-0.351367	0	-0.295962	0	0.242956	0
-56.8	0.169513	0	-0.370374	0	0.309253	0	-0.111097	0	0.20608	0
-55.8	0.0944822	0	0.523712	0	0.300018	0	0.049011	0	0.383912	0
-54.8	0.279911	0	0.0880466	0	-0.155743	0	0.0816989	0	0.368127	0
-53.8	0.10707	0	0.327712	0	0.252837	0	0.331893	0	0.685701	0
-52.8	0.885169	0	-2.29809	0	-0.0514457	0	0.531898	0	0.218522	0
-51.8	0.21312	0	-1.11076	0	-0.010437	0	-0.34523	0	-0.184601	0
-50.8	0.169622	0	-0.474207	0	-0.115656	0	-0.0422612	0	0.219227	0
-49.8	0.270474	0	2.23486	0	0.0203368	0	0.507413	0	0.619055	0
-48.8	0.536664	0	0.75575	0	-0.407	0	0.542737	0	-0.0977429	0
-47.8	0.630333	0	-0.0490184	0	-0.0734935	0	0.000878	0	0.662185	0
-46.8	0.741681	0	0.718946	0	0.419873	0	0.492688	0	0.457098	0
-45.8	0.85722	0	0.464184	0	0.0115781	0	0.307049	0	0.195136	0
-44.8	0.829477	0	0.506357	0	0.390101	0	0.423838	0	0.178753	0
-43.8	0.311301	0	0.214346	0	-0.202325	0	0.359946	0	0.321399	0
-42.8	0.248706	0	0.237689	0	0.162036	0	-0.176862	0	0.0906923	0
-41.8	-0.285757	0	0.114969	0	0.0283752	0	-0.151144	0	-0.389209	0
-40.8	0.316763	0	0.333487	0	0.117987	0	0.0701202	0	-0.0958069	0
-39.8	0.0993327	0	-0.17145	0	-0.220537	0	-0.180544	0	-0.377346	0
-38.8	-0.199314	0	-0.330235	0	-0.348255	0	-0.654942	0	-0.120323	0
-37.8	0.0380493	0	-0.337408	0	-0.104651	0	-0.0383057	0	0.619458	0
-36.8	0.0108223	0	0.140858	0	0.436298	0	-0.498333	0	0.163353	0
-35.8	0.163165	0	-0.319714	0	0.0237914	0	-0.0127687	0	0.128595	0
-34.8	0.142154	0	0.00107	0	-0.402326	0	-0.255277	0	0.369837	0
-33.8	0.27525	0	-0.279102	0	-0.0984987	0	-0.209674	0	-0.0604793	0
-32.8	-0.129465	0	-0.0205473	0	0.0458131	0	-0.121438	0	0.00911	0
-31.8	-0.15838	0	0.088446	0	-0.103021	0	-0.126123	0	-0.104535	0
-30.8	-0.0975591	0	-0.369898	0	0.0241755	0	-0.527826	0	0.255177	0
-29.8	-0.0566673	0	0.0889625	0	-0.328106	0	0.159183	0	-0.753609	0
-28.8	-0.506288	0	-0.398927	0	-0.272615	0	-0.754121	0	0.149539	0
-27.8	0.204654	0	0.132327	0	0.174243	0	0.24628	0	0.472955	0
-26.8	0.315376	0	0.400459	0	0.0140755	0	-0.604699	0	0.126085	0
-25.8	0.047833	0	0.100903	0	-0.240375	0	0.291424	0	0.881873	0
-24.8	0.340771	0	0.571179	0	-0.0335574	0	0.248791	0	0.031165	0
-23.8	0.112976	0	0.0797123	0	0.0917363	0	-0.160247	0	-0.30658	0
-22.8	-0.131302	0	-0.0301977	0	0.867233	0	-0.392777	0	1.77963	0
-21.8	1.98438	0	2.25306	0	1.78855	0	1.81547	0	1.57756	0
-20.8	1.50184	0	1.69124	0	0.669478	0	1.22511	0	1.31021	0
-19.8	0.641009	0	0.768695	0	1.09673	0	0.477954	0	1.41976	0
-18.8	1.14411	0	0.930399	0	0.419001	0	1.36778	0	0.971325	0
-17.8	0.684524	0	0.612594	0	0.834411	0	0.832016	0	1.00266	0
-16.8	1.16131	0	1.14016	0	0.869794	0	1.16623	0	0.800237	0
-15.8	0.631891	0	0.345483	0	-0.624106	0	0.723901	0	-0.972888	0
-14.8	-1.16981	0	-1.14332	0	-1.24706	0	-1.20747	0	-0.949596	0
-13.8	-0.83965	0	-0.776814	0	-0.0829362	0	-0.508168	0	0.318979	0
-12.8	0.223974	0	0.314551	0	0.221136	0	-0.557428	0	0.415546	0
-11.8	0.182779	0	0.256937	0	0.285578	0	0.0345555	0	-0.0110361	0
-10.8	-0.127686	0	-0.0699162	0	0.0686947	0	0.0877987	0	-0.0706474	0
-9.8	0.111892	0	0.49269	0	0.0783991	0	0.491409	0	0.265077	0
-8.8	0.642592	0	-0.0485095	0	0.111982	0	0.761946	0	0.139683	0
-7.8	-0.482677	0	-0.31242	0	-0.185528	0	-0.257824	0	-0.236031	0
-6.8	0.0920644	0	-0.0810313	0	-0.081306	0	-0.143653	0	0.164931	0
-5.8	0.111252	0	0.124863	0	0.0509648	0	0.0185094	0	-0.50351	0
-4.8	-0.0764413	0	-0.0886178	0	0.188451	0	-0.0512033	0	0.170705	0
-3.8	0.372238	0	0.383132	0	0.0869745	0	0.360366	0	-0.23648	0
-2.8	0.14915	0	0.270579	0	-0.243566	0	0.0806074	0	-0.0874842	0
-1.8	-0.209437	0	0.00535	0	0.485326	0	0.330999	0	-0.0336098	0
-0.799995	-0.542915	0	0.0453118	0	-0.91413	0	0.167474	0	-0.57805	0
0.200005	-2.33391	0	-1.30077	0	-1.23601	0	-0.873156	0	-1.25463	0.861602
1.2	-1.5605	3.62979	-1.46095	1.38815	-0.801617	1.32886	-0.7122	0.946629	-0.533547	0.930884
2.2	0.659463	4.71386	0.202005	1.93622	0.534936	1.60308	-0.368827	1.08478	0.908582	0.999785
3.2	2.88996	5.7693	1.63129	2.47599	1.27675	1.87466	0.444095	1.22198	0.139458	1.06831
4.2	4.19468	6.79618	1.95438	3.00749	1.3805	2.14361	0.325384	1.35823	0.292499	1.13645
5.2	5.35693	7.79464	2.99163	3.53076	1.87066	2.40994	0.596979	1.49355	0.720777	1.20423
6.2	6.53096	8.76483	3.53401	4.04582	2.35737	2.67366	1.12257	1.62793	0.591894	1.27162
7.2	7.74877	9.70691	4.05925	4.55271	2.60137	2.93478	1.04506	1.76138	0.835535	1.33865
8.2	8.42186	10.6211	5.09679	5.05147	2.48972	3.19331	1.13692	1.89391	0.560394	1.4053
9.2	9.64409	11.5076	5.17882	5.54213	3.00043	3.44927	1.12831	2.02551	0.93039	1.47159
10.2	10.9115	12.3668	6.0212	6.02473	4.36042	3.70265	1.66289	2.15618	1.04555	1.5375
11.2	11.8995	13.1988	6.49743	6.49932	3.7591	3.95349	1.52428	2.28595	1.89586	1.60306
12.2	12.9931	14.0041	7.27818	6.96594	4.14276	4.20177	2.48549	2.4148	1.12344	1.66824
13.2	13.3906	14.7829	7.81675	7.42465	4.49753	4.44753	2.15336	2.54273	0.901782	1.73306
14.2	14.0781	15.5356	7.70068	7.87549	4.41369	4.69076	2.1416	2.66977	0.387799	1.79753
15.2	14.9141	16.2627	8.27261	8.31851	4.77447	4.93149	2.20141	2.7959	1.83732	1.86163
16.2	16.0326	16.9645	9.34385	8.75377	5.29886	5.16971	2.83552	2.92114	1.83663	1.92537
17.2	16.6046	17.6415	9.63771	9.18132	5.85073	5.40546	2.46495	3.04548	1.57391	1.98875
18.2	17.746	18.2941	10.3983	9.60123	5.71449	5.63873	3.12167	3.16893	1.69483	2.05178
19.2	17.9316	18.9228	10.3992	10.0135	5.78503	5.86954	2.75334	3.2915	1.79437	2.11446
20.2	19.0958	19.5281	10.9485	10.4183	6.05582	6.0979	2.73273	3.41318	2.00905	2.17678
21.2	19.979	20.1105	11.7316	10.8157	6.58098	6.32383	3.2077	3.53399	1.94233	2.23875
22.2	20.3705	20.6705	11.5958	11.2056	6.73541	6.54735	3.87228	3.65392	1.86311	2.30037
23.2	20.5936	21.2087	12.1521	11.5882	6.78137	6.76845	3.2688	3.77298	2.19586	2.36165
24.2	21.4868	21.7256	12.9539	11.9636	7.2359	6.98716	3.71945	3.89117	2.5618	2.42257
25.2	21.6942	22.2218	13.0231	12.3318	7.6484	7.20349	3.87844	4.00851	2.57234	2.48315
26.2	22.2116	22.6978	14.0284	12.6928	7.68669	7.41745	3.97786	4.12498	2.71182	2.54339
27.2	22.8362	23.1541	14.2295	13.0468	7.9505	7.62907	3.93056	4.2406	2.67828	2.60328
28.2	22.9957	23.5915	14.1374	13.3939	8.34299	7.83834	4.524	4.35537	2.83154	2.66284
29.2	23.6673	24.0103	14.8309	13.7341	8.33558	8.04529	4.26835	4.46929	2.91164	2.72205
30.2	24.2033	24.4113	15.047	14.0674	8.54556	8.24994	4.67541	4.58238	3.11896	2.78093
31.2	24.6424	24.7949	15.4442	14.394	8.96135	8.45229	5.05077	4.69462	3.15655	2.83947
32.2	24.8103	25.1617	15.5313	14.714	9.16489	8.65235	4.87656	4.80603	2.92687	2.89768
33.2	25.5272	25.5124	16.2997	15.0274	9.23815	8.85016	5.13598	4.91661	3.09828	2.95555
34.2	25.2439	25.8474	16.1192	15.3343	9.47737	9.04571	5.14412	5.02636	2.71164	3.01309
35.2	25.3923	26.1673	16.1934	15.6349	9.44607	9.23903	4.98156	5.13529	3.16649	3.0703
36.2	25.8539	26.4727	16.9745	15.9291	9.98425	9.43013	5.0342	5.24341	3.45491	3.12718
37.2	26.1406	26.764	17.0995	16.2171	9.98151	9.61903	5.00842	5.35071	3.20099	3.18373
38.2	26.86	27.0419	17.238	16.4989	10.578	9.80574	5.40706	5.4572	3.43109	3.23996
39.2	27.2176	27.3069	17.5628	16.7747	10.2799	9.99027	5.66623	5.56289	3.63266	3.29586
40.2	27.3172	27.5593	17.6207	17.0444	10.7444	10.1726	5.67248	5.66777	3.32759	3.35144
41.2	27.4189	27.7999	18.1181	17.3084	11.2474	10.3529	6.08043	5.77186	3.78123	3.4067
42.2	27.8669	28.0289	18.3805	17.5665	11.1808	10.531	6.12842	5.87515	3.88052	3.46164
43.2	28.0628	28.247	18.476	17.8189	11.3639	10.707	6.26536	5.97766	3.85896	3.51626
44.2	28.084	28.4545	18.8824	18.0657	11.5772	10.8809	6.17326	6.07938	4.0858	3.57056
45.2	28.4534	28.6519	19.0108	18.3069	11.4	11.0527	6.54113	6.18032	3.96455	3.62454
46.2	28.2832	28.8397	19.0437	18.5427	11.4083	11.2225	6.43973	6.28048	3.65954	3.67821
47.2	28.5468	29.0182	18.992	18.7732	11.8441	11.3902	6.42822	6.37988	3.69812	3.73157
48.2	28.6955	29.1879	19.495	18.9984	12.0162	11.5559	6.3355	6.4785	4.11446	3.78462
49.2	28.8809	29.3492	19.6644	19.2184	11.899	11.7196	6.89714	6.57636	3.35486	3.83736
50.2	28.8379	29.5024	19.9535	19.4333	12.3364	11.8812	6.83229	6.67346	3.60367	3.88979
51.2	29.3541	29.6479	20.2638	19.6432	12.3342	12.0409	7.03752	6.76981	4.3381	3.94191
52.2	30.0636	29.7861	20.6988	19.8482	12.5725	12.1987	7.27912	6.8654	4.035	3.99372
53.2	29.0298	29.9173	20.1532	20.0484	12.8969	12.3545	7.24139	6.96025	4.67139	4.04523
54.2	29.3422	30.0418	20.0967	20.2439	13.0078	12.5083	7.02596	7.05435	4.49092	4.09644
55.2	29.6211	30.1599	20.3097	20.4347	12.4664	12.6603	7.29981	7.14772	3.82336	4.14735
56.2	29.4944	30.2721	20.4588	20.6209	12.9388	12.8103	7.39186	7.24035	3.8779	4.19796
57.2	29.6868	30.3784	20.6028	20.8026	12.9114	12.9585	7.12188	7.33225	4.33663	4.24827
58.2	29.9875	30.4793	21.2664	20.98	13.1646	13.1048	7.72252	7.42342	4.53727	4.29828
59.2	30.0683	30.5749	21.0803	21.1531	14.408	13.2492	7.69194	7.51387	4.39881	4.34799
60.2	30.1821	30.6656	21.6898	21.3219	13.8204	13.3918	7.62993	7.60361	4.43493	4.39741
61.2	30.7193	30.7516	21.6953	21.4866	13.7609	13.5326	7.99992	7.69263	4.3071	4.44654
62.2	30.3667	30.8331	21.7807	21.6473	13.8818	13.6716	7.79548	7.78094	4.26873	4.49538
63.2	30.461	30.9103	21.8391	21.8039	14.5502	13.8088	7.77649	7.86854	5.04765	4.54393
64.2	31.3925	30.9835	22.578	21.9567	14.1494	13.9443	8.40873	7.95545	4.72538	4.59218
65.2	30.9901	31.0528	21.8603	22.1057	14.0571	14.078	8.0235	8.04166	4.37203	4.64016
66.2	30.8413	31.1185	22.1065	22.2509	14.0264	14.21	7.97864	8.12717	4.67578	4.68784
67.2	30.7119	31.1807	22.4724	22.3924	14.5118	14.3403	8.5125	8.212	4.9847	4.73524
68.2	31.1093	31.2396	22.644	22.5304	14.4533	14.4688	8.35757	8.29614	4.61914	4.78236
69.2	31.0348	31.2954	22.4324	22.6649	15.0582	14.5957	8.28621	8.3796	5.56997	4.82919
70.2	31.6151	31.3483	23.103	22.796	14.6463	14.7209	8.74231	8.46238	4.83593	4.87575
71.2	31.393	31.3983	22.8027	22.9237	14.4534	14.8445	8.56473	8.5445	4.55553	4.92203
72.2	31.1932	31.4457	22.5322	23.0482	14.9878	14.9664	8.41807	8.62594	4.69263	4.96802
73.2	31.5552	31.4905	23.37	23.1694	15.2539	15.0867	8.6996	8.70672	4.94757	5.01375
74.2	31.559	31.533	23.3925	23.2875	15.271	15.2055	8.30688	8.78684	4.67756	5.05919
75.2	31.8992	31.5732	23.394	23.4025	15.3859	15.3226	7.99941	8.86631	4.89407	5.10437
76.2	31.7968	31.6112	23.328	23.5146	15.2027	15.4382	8.69622	8.94512	5.32195	5.14927
77.2	31.6174	31.6472	23.4341	23.6237	14.9512	15.5522	9.11562	9.02329	5.05655	5.1939
78.2	31.6926	31.6813	23.5219	23.73	15.8735	15.6647	9.09867	9.10081	5.84001	5.23826
79.2	32.4868	31.7135	24.734	23.8334	15.9959	15.7757	9.72573	9.1777	5.6117	5.28236
80.2	32.0469	31.744	24.0426	23.9342	15.6017	15.8851	9.70143	9.25395	4.90445	5.32618
81.2	31.9949	31.7729	23.596	24.0323	16.027	15.9931	9.68261	9.32956	5.61437	5.36975
82.2	32.3253	31.8002	22.1096	24.1278	15.8878	16.0996	10.0106	9.40456	5.92584	5.41304
83.2	32.4341	31.8261	23.7778	24.2207	16.5119	16.2047	9.9222	9.47892	5.86171	5.45608
84.2	32.5951	31.8505	24.0364	24.3112	15.7831	16.3083	9.8754	9.55267	4.99202	5.49885
85.2	31.9502	31.8736	23.2967	24.3993	16.1601	16.4105	8.97937	9.62581	6.16375	5.54136
86.2	33.1649	31.8955	24.4281	24.485	16.8566	16.5113	10.921	9.69833	6.48248	5.58362
87.2	33.0721	31.9162	24.4447	24.5684	17.0313	16.6107	10.6946	9.77025	5.91032	5.62562
88.2	33.112	31.9358	24.4554	24.6495	16.3701	16.7087	9.95991	9.84157	5.52498	5.66736
89.2	32.5533	31.9543	23.8973	24.7285	16.2746	16.8054	10.064	9.91228	5.96241	5.70884
90.2	32.9501	31.9718	24.0548	24.8053	16.6006	16.9007	10.1804	9.9824	6.0621	5.75008
91.2	33.1038	31.9884	24.2991	24.88	16.5351	16.9947	9.82314	10.0519	6.2657	5.79106
92.2	32.9923	32.004	24.2817	24.9528	16.685	17.0874	10.2847	10.1209	5.86562	5.83179
93.2	33.2032	32.0189	24.527	25.0235	17.1278	17.1787	10.471	10.1892	5.5986	5.87227
94.2	32.8318	32.0329	24.2384	25.0923	16.6588	17.2688	10.0387	10.257	5.8225	5.9125
95.2	33.4205	32.0461	24.513	25.1592	16.9687	17.3577	10.3699	10.3242	5.9225	5.95249
96.2	33.0688	32.0586	23.989	25.2243	17.2471	17.4453	10.7264	10.3909	5.69517	5.99223
97.2	32.9097	32.0705	23.9382	25.2876	17.3793	17.5316	10.5213	10.4569	6.1929	6.03172
98.2	33.5971	32.0817	24.9419	25.3492	17.5264	17.6167	11.234	10.5224	6.48618	6.07097
99.2	33.9106	32.0923	24.6356	25.4091	17.5609	17.7006	11.1554	10.5874	6.19069	6.10998
100.2	33.2872	32.1023	25.007	25.4673	17.9249	17.7833	10.7905	10.6518	6.20359	6.14875
101.2	33.4022	32.1118	25.2417	25.5239	17.6924	17.8648	10.9798	10.7156	6.74845	6.18728
102.2	33.9256	32.1208	25.561	25.5789	18.0547	17.9452	11.0098	10.7789	6.88546	6.22558
103.2	33.9089	32.1292	25.5334	25.6324	18.0699	18.0244	11.7224	10.8417	6.63677	6.26363
104.2	34.0853	32.1372	25.4821	25.6845	18.2235	18.1025	11.5805	10.9039	6.63781	6.30145
105.2	33.6643	32.1448	25.6377	25.7351	17.7332	18.1794	11.222	10.9656	6.53444	6.33904
106.2	33.7333	32.152	25.2938	25.7842	18.18	18.2553	11.4429	11.0267	6.33171	6.37639
107.2	33.8543	32.1587	25.6495	25.832	18.0594	18.33	11.6494	11.0873	6.82025	6.41351
108.2	34.109	32.1651	25.7465	25.8785	18.0924	18.4037	11.6795	11.1474	6.52681	6.4504
109.2	33.7668	32.1712	25.4288	25.9237	18.3243	18.4763	11.5475	11.207	6.50735	6.48706
110.2	33.7244	32.1769	25.6181	25.9675	17.9751	18.5478	11.1438	11.266	6.22359	6.5235
111.2	33.2251	32.1823	24.9055	26.0102	18.0863	18.6183	11.2667	11.3246	6.94617	6.5597
112.2	33.9297	32.1874	25.0398	26.0517	18.0927	18.6877	11.6963	11.3826	6.81656	6.59568
113.2	33.5941	32.1923	25.4491	26.092	18.1154	18.7562	11.44	11.4401	6.96564	6.63144
114.2	33.6275	32.1969	25.5868	26.1311	18.4719	18.8236	11.2523	11.4971	7.29443	6.66697
115.2	34.1158	32.2012	25.886	26.1692	18.9625	18.8901	11.9144	11.5537	7.47139	6.70228
116.2	34.6644	32.2053	26.1796	26.2062	18.6886	18.9555	12.1092	11.6097	7.14201	6.73737
117.2	33.9774	32.2091	25.6987	26.2421	18.0475	19.0201	11.9073	11.6652	6.50452	6.77224
118.2	33.3578	32.2128	25.6398	26.2771	18.2136	19.0836	11.2866	11.7203	6.88344	6.8069
119.2	33.7237	32.2162	25.3561	26.311	17.8238	19.1462	11.6732	11.7748	7.20669	6.84133
120.2	35.1741	32.2195	26.8701	26.344	19.4425	19.2079	12.2669	11.8289	7.52079	6.0157
121.2	34.0424	29.0554	25.8196	25.1769	18.8519	18.0624	11.5582	10.9528	7.18423	5.98913
122.2	33.8103	28.8794	25.9985	25.0333	18.0976	17.9694	11.6222	10.9014	7.07313	5.96269
123.2	33.2893	28.7049	25.5537	24.8909	17.6239	17.8771	11.8368	10.8504	7.11228	5.93638
124.2	32.5538	28.5319	24.5752	24.7496	18.2663	17.7853	11.7005	10.7995	6.84345	5.91018
125.2	32.417	28.3605	24.4513	24.6093	17.5552	17.6941	11.2309	10.749	7.41734	5.88412
126.2	31.9997	28.1906	24.4965	24.4702	17.5789	17.6035	11.6144	10.6987	6.82898	5.85817
127.2	31.1981	28.0221	23.614	24.3321	17.3269	17.5135	11.1155	10.6487	6.16295	5.83235
128.2	31.0523	27.8551	24.9929	24.1951	17.1953	17.424	10.7439	10.599	7.04134	5.80665
129.2	30.459	27.6895	25.1683	24.0592	17.1427	17.3352	10.4104	10.5495	6.86304	5.78107
130.2	30.1469	27.5253	23.4445	23.9243	16.7943	17.2468	11.0217	10.5003	6.85954	5.75561
131.2	29.531	27.3626	23.3676	23.7904	16.4192	17.1591	11.0898	10.4513	6.78781	5.73028
132.2	29.5463	27.2012	23.1298	23.6575	16.5665	17.0718	10.6481	10.4027	6.36967	5.70506
133.2	28.932	27.0411	22.3281	23.5257	16.5479	16.9852	10.8233	10.3542	6.32796	5.67995
134.2	29.068	26.8824	22.7008	23.3948	16.2921	16.899	10.8827	10.306	6.81023	5.65497
135.2	28.8669	26.7251	23.7598	23.2649	16.424	16.8134	11.1417	10.2581	6.6453	5.6301
136.2	28.4249	26.569	22.5166	23.136	15.942	16.7284	11.0376	10.2104	6.7746	5.60535
137.2	27.8847	26.4142	22.1511	23.008	14.9883	16.6438	10.451	10.163	6.67725	5.58072
138.2	27.7512	26.2607	21.8613	22.881	15.8079	16.5598	10.3006	10.1158	7.07204	5.5562
139.2	27.8792	26.1084	22.1697	22.7549	15.434	16.4763	10.7341	10.0688	6.51727	5.5318
140.2	27.1208	25.9574	21.6555	22.6298	14.9795	16.3933	10.2902	10.0222	6.2234	5.50751
141.2	26.3752	25.8076	20.6787	22.5055	15.2952	16.3109	9.6801	9.97571	6.01351	5.48333
142.2	26.2662	25.659	20.952	22.3822	15.1621	16.2289	9.84296	9.9295	6.27061	5.45927
143.2	26.0665	25.5116	20.5488	22.2598	14.7343	16.1474	9.64754	9.88353	6.29031	5.43532
144.2	25.771	25.3654	20.7561	22.1382	14.9925	16.0664	10.2138	9.8378	6.06569	5.41148
145.2	25.1989	25.2204	20.2879	22.0175	14.7908	15.986	9.71008	9.79231	6.13942	5.38775
146.2	25.2607	25.0764	20.1376	21.8977	14.5657	15.906	9.50864	9.74705	6.02398	5.36413
147.2	25.1537	24.9337	20.0431	21.7788	14.3777	15.8265	9.68866	9.70203	5.52414	5.34062
148.2	24.6872	24.792	19.645	21.6607	14.0365	15.7475	9.50113	9.65724	5.88866	5.31723
149.2	24.5858	24.6514	19.1248	21.5434	14.5797	15.6689	9.21262	9.61268	5.87353	5.29394
150.2	24.7831	24.512	19.4955	21.427	14.0922	15.5908	9.40676	9.56836	5.94383	5.27076
151.2	24.3979	24.3736	19.0745	21.3114	13.9447	15.5132	9.27554	9.52426	5.79063	5.24768
152.2	24.0041	24.2363	19.235	21.1966	13.6915	15.4361	9.40085	9.48038	6.18413	5.22472
153.2	23.8776	24.1	18.7764	21.0827	13.7693	15.3594	9.23367	9.43674	6.63922	5.20186
154.2	23.489	23.9648	18.8909	20.9695	13.7045	15.2832	9.3506	9.39331	5.76115	5.1791
155.2	23.3254	23.8306	17.7925	20.8571	13.8481	15.2075	8.85065	9.35011	5.84235	5.15646
156.2	23.5877	23.6975	18.3165	20.7455	13.7532	15.1322	9.29532	9.30714	6.17765	5.13391
157.2	23.4968	23.5653	18.6565	20.6346	13.8123	15.0573	9.34466	9.26438	6.44725	5.11148
158.2	23.2463	23.4341	18.4978	20.5246	14.072	14.9829	9.58718	9.22184	6.1068	5.08914
159.2	23.5411	23.3039	18.7476	20.4152	13.8044	14.9089	9.66001	9.17952	6.48451	5.06691
160.2	23.1493	23.1747	18.5809	20.3067	13.5035	14.8354	9.60066	9.13741	5.1438	5.04478
161.2	22.0236	23.0465	17.3778	20.1989	13.2393	14.7622	8.7387	9.09552	6.07876	5.02276
162.2	22.2891	22.9192	18.007	20.0918	12.8415	14.6896	8.88894	9.05384	6.50639	5.00083
163.2	21.9277	22.7928	17.4124	19.9854	13.4827	14.6173	8.90219	9.01238	6.04006	4.97901
164.2	22.1406	22.6674	17.6156	19.8798	13.5384	14.5455	9.3069	8.97112	6.32945	4.95729
165.2	22.3817	22.5429	17.9321	19.7749	13.1564	14.4741	9.26128	8.93008	6.03709	4.93567
166.2	21.7146	22.4193	17.7219	19.6707	12.9271	14.4031	9.07417	8.88924	5.98396	4.91414
167.2	21.5186	22.2966	17.6912	19.5671	12.8177	14.3325	9.04107	8.84861	5.86186	4.89272
168.2	21.6119	22.1747	17.2591	19.4643	13.2581	14.2624	8.64768	8.80818	6.57641	4.8714
169.2	21.8698	22.0538	17.2646	19.3622	13.6489	14.1926	9.53445	8.76796	6.44742	4.85017
170.2	21.2256	21.9337	17.256	19.2608	10.4181	14.1232	9.44108	8.72795	5.93686	4.82904
171.2	20.876	21.8145	16.9177	19.16	11.0495	14.0543	8.72543	8.68813	5.94906	4.80801
172.2	20.7472	21.6962	16.3233	19.0599	11.8375	13.9857	8.58449	8.64852	6.09814	4.78708
173.2	20.7328	21.5787	16.7203	18.9604	11.5821	13.9176	9.0444	8.6091	5.83103	4.76624
174.2	20.9296	21.462	16.9502	18.8616	11.7588	13.8498	8.56305	8.56989	6.00354	4.7455
175.2	20.8848	21.3462	16.3813	18.7635	12.0855	13.7824	8.84092	8.53087	5.96494	4.72485
176.2	20.8091	21.2311	16.416	18.666	11.9722	13.7154	8.94522	8.49205	5.27663	4.7043
177.2	20.2346	21.1169	15.9466	18.5691	11.6028	13.6488	8.3528	8.45342	5.51267	4.68384
178.2	20.1857	21.0035	15.8704	18.4729	11.4924	13.5826	8.71166	8.41498	5.56838	4.66348
179.2	19.8867	20.8909	15.9023	18.3773	10.8628	13.5167	8.35298	8.37674	5.86078	4.64321
180.2	20.1441	20.779	15.753	18.2823	11.9754	13.4513	9.02946	8.33869	5.05421	4.62303
181.2	19.7557	20.6679	15.4971	18.188	11.7997	13.3862	8.12938	8.30083	5.88925	4.60294
182.2	20.1675	20.5576	16.1499	18.0942	14.1385	13.3214	8.82203	8.26316	5.43672	4.58295
183.2	19.4914	20.4481	15.4339	18.001	11.9412	13.2571	8.03414	8.22568	5.54841	4.56305
184.2	19.6402	20.3393	15.1703	17.9085	11.7341	13.1931	8.10923	8.18839	6.40368	4.54323
185.2	19.634	20.2313	15.3754	17.8165	11.9302	13.1294	8.53348	8.15128	5.57164	4.52351
186.2	19.4291	20.124	15.0931	17.7251	11.9778	13.0661	8.13367	8.11435	5.55993	4.50388
187.2	19.558	20.0174	14.8318	17.6344	11.8525	13.0032	8.1903	8.07761	5.25718	4.48434
188.2	19.2322	19.9115	15.8489	17.5441	11.8586	12.9406	8.23356	8.04105	5.2124	4.46489
189.2	18.8967	19.8064	15.1213	17.4545	11.7721	12.8784	8.02543	8.00467	5.54126	4.44553
190.2	19.438	19.702	15.5258	17.3654	12.0045	12.8166	8.46323	7.96848	5.32734	4.42625
191.2	19.0557	19.5983	15.1753	17.2769	11.6853	12.755	7.99469	7.93246	4.87265	4.40707
192.2	18.3415	19.4952	14.8516	17.1889	11.8619	12.6938	7.98236	7.89662	5.81955	4.38797
193.2	18.8129	19.3929	15.3335	17.1015	11.1688	12.633	8.08456	7.86096	5.85812	4.36895
194.2	18.5805	19.2912	15.5203	17.0147	12.0534	12.5725	8.21513	7.82547	5.37817	4.35003
195.2	18.1841	19.1903	14.618	16.9283	11.2878	12.5123	7.79833	7.79016	5.36921	4.33119
196.2	18.5027	19.09	14.644	16.8426	11.318	12.4525	7.7279	7.75503	5.48898	4.31243
197.2	18.3622	18.9903	14.6656	16.7573	11.0132	12.393	8.05694	7.72006	5.14032	4.29376
198.2	18.0495	18.8913	14.6518	16.6726	10.8072	12.3338	7.70601	7.68527	5.04335	4.27518
199.2	17.8877	18.793	14.4529	16.5884	10.7671	12.275	7.47425	7.65066	5.34241	4.25668
200.2	18.0832	18.6953	14.6429	16.5047	11.1464	12.2165	7.51818	7.61621	5.2014	4.23826
201.2	17.9216	18.5982	14.6501	16.4216	11.043	12.1583	7.89061	7.58193	5.4085	4.21993
202.2	18.0865	18.5018	14.4943	16.3389	10.587	12.1004	7.41956	7.54782	5.4674	4.20168
203.2	17.8274	18.406	14.9008	16.2568	11.9286	12.0428	7.9729	7.51387	5.57907	4.18352
204.2	17.9529	18.3109	14.5872	16.1751	11.4997	11.9856	8.19492	7.4801	5.32607	4.16543
205.2	18.0565	18.2163	14.519	16.094	11.4429	11.9286	7.64541	7.44648	6.14928	4.14743
206.2	18.0136	18.1224	15.1714	16.0134	11.4223	11.872	8.0662	7.41304	5.20499	4.12951
207.2	17.621	18.029	14.4143	15.9332	10.5607	11.8157	8.17203	7.37975	5.01094	4.11167
208.2	17.6817	17.9363	14.4257	15.8535	11.7382	11.7597	7.61666	7.34663	6.7112	4.09391
209.2	18.789	17.8442	15.9487	15.7744	12.0992	11.704	9.20996	7.31367	6.34289	4.07623
210.2	18.3916	17.7526	15.4646	15.6957	10.6241	11.6486	8.8383	7.28087	4.82088	4.05864
211.2	16.4886	17.6616	13.3557	15.6174	10.4049	11.5935	6.831	7.24823	5.52892	4.04112
212.2	17.2943	17.5712	14.2364	15.5397	10.9407	11.5387	7.85898	7.21575	5.60656	4.02368
213.2	17.5533	17.4814	14.2243	15.4624	10.9643	11.4842	7.87854	7.18343	5.44359	4.00632
214.2	17.5256	17.3922	13.8377	15.3855	10.6932	11.43	7.60161	7.15127	5.5514	3.98903
215.2	17.5923	17.3035	13.9434	15.3092	10.9717	11.3761	7.88665	7.11926	5.91134	3.97183
216.2	17.5854	17.2154	14.0946	15.2332	10.7085	11.3225	8.06643	7.08741	5.77795	3.9547
217.2	17.0684	17.1278	13.9179	15.1578	10.5423	11.2691	7.84946	7.05571	5.36072	3.93765
218.2	16.9974	17.0408	13.8423	15.0828	10.9166	11.2161	7.81599	7.02416	5.6375	3.92068
219.2	16.7623	16.9543	13.8283	15.0082	10.431	11.1633	7.46723	6.99277	5.03646	3.90378
220.2	15.9769	16.8683	12.8276	14.9341	10.4791	11.1108	7.05054	6.96153	4.98594	3.88696
221.2	16.836	16.7829	13.3254	14.8604	10.2706	11.0586	7.77684	6.93044	5.67272	3.87022
222.2	16.7038	16.6981	13.3178	14.7871	10.9666	11.0067	7.53333	6.89951	6.14179	3.85355
223.2	17.4073	16.6137	13.8197	14.7143	10.8077	10.9551	8.20362	6.86872	5.45279	3.83695
224.2	16.9975	16.5299	13.6829	14.6419	10.5147	10.9037	8.08675	6.83808	5.49554	3.82043
225.2	16.5799	16.4466	13.6475	14.5699	10.3187	10.8526	7.46144	6.80759	5.6376	3.80399
226.2	16.6803	16.3638	13.1127	14.4984	10.8689	10.8018	7.79382	6.77724	5.35251	3.78762
227.2	16.6623	16.2815	13.1888	14.4273	10.2474	10.7513	7.80007	6.74704	5.31538	3.77132
228.2	16.2224	16.1997	12.656	14.3565	10.5086	10.701	7.025	6.71699	5.5433	3.75509
229.2	16.2697	16.1184	13.1013	14.2862	10.6075	10.651	7.88165	6.68708	5.66709	3.73894
230.2	16.5305	16.0376	13.2234	14.2163	10.0911	10.6012	7.75924	6.65731	5.64702	3.72286
231.2	16.2371	15.9573	13.0289	14.1468	10.5275	10.5517	7.66979	6.62769	5.50093	3.70685
232.2	16.413	15.8775	13.0836	14.0778	9.86362	10.5025	7.68585	6.59821	5.03522	3.69092
233.2	15.7853	15.7982	12.6352	14.0091	9.95917	10.4535	6.8234	6.56887	5.50273	3.67505
234.2	15.9213	15.7193	12.9497	13.9408	10.1098	10.4048	7.29333	6.53967	5.37336	3.65926
235.2	15.7473	15.6409	12.6706	13.8729	9.50261	10.3564	7.17247	6.51061	5.10567	3.64354
236.2	15.658	15.563	12.6724	13.8054	10.1629	10.3082	6.94842	6.48169	5.08662	3.62788
237.2	15.4527	15.4856	12.5382	13.7382	9.90667	10.2602	7.06112	6.45291	5.36007	3.6123
238.2	15.7262	15.4086	12.4664	13.6715	9.64347	10.2125	7.28621	6.42427	4.90993	3.59679
239.2	15.5816	15.3321	12.0332	13.6051	9.74479	10.1651	6.64671	6.39576	5.22444	3.58135
240.2	15.3625	15.2561	12.0925	13.5392	9.59182	10.1179	6.82791	6.36739	5.09679	3.56597
241.2	15.3548	15.1805	12.379	13.4736	10.3602	10.0709	7.28279	6.33916	4.97256	3.55067
242.2	15.3694	15.1053	12.522	13.4083	10.02	10.0242	7.08676	6.31106	4.64509	3.53543
243.2	15.5649	15.0306	12.6476	13.3435	10.0323	9.97777	7.25295	6.28309	4.94007	3.52026
244.2	15.2331	14.9564	12.6628	13.279	9.87817	9.93155	6.90136	6.25526	5.12807	3.50516
245.2	15.3426	14.8825	12.5871	13.2149	10.0335	9.88557	6.98226	6.22755	4.85452	3.49013
246.2	15.2766	14.8091	12.5374	13.1511	9.89931	9.83983	7.07916	6.19998	5.54195	3.47516
247.2	15.1497	14.7362	12.2629	13.0877	9.5541	9.79433	7.27845	6.17255	5.07928	3.46026
248.2	15.0368	14.6637	12.391	13.0246	9.5751	9.74906	7.10261	6.14524	4.77162	3.44542
249.2	15.112	14.5916	12.5702	12.9619	9.80565	9.70403	6.9931	6.11806	4.98594	3.43066
250.2	15.2093	14.5199	12.4178	12.8996	9.67791	9.65923	7.36265	6.09101	3.80741	3.41595
251.2	14.8225	14.4486	11.8877	12.8376	9.8048	9.61466	7.07938	6.06409	4.85251	3.40132
252.2	14.9755	14.3778	12.4442	12.776	9.64862	9.57033	7.35618	6.03729	4.81445	3.38675
253.2	14.6942	14.3074	11.7957	12.7147	9.46807	9.52622	7.06666	6.01063	4.93061	3.37224
254.2	14.4206	14.2373	12.3936	12.6537	9.6334	9.48233	7.21694	5.98408	4.79376	3.3578
255.2	15.1148	14.1677	12.2499	12.5931	9.84613	9.43868	7.42753	5.95767	4.70694	3.34342
256.2	14.6242	14.0985	12.123	12.5328	9.40104	9.39524	7.08889	5.93138	4.50061	3.32911
257.2	14.4368	14.0297	11.8946	12.4729	9.98669	9.35203	6.91397	5.90521	4.63369	3.31486
258.2	14.8917	13.9613	11.9819	12.4132	8.78829	9.30905	7.03064	5.87917	4.52802	3.30067
259.2	14.1574	13.8933	11.5468	12.354	8.94377	9.26628	6.80446	5.85325	4.1675	3.28655
260.2	13.8643	13.8257	11.6174	12.295	9.76738	9.22373	6.59741	5.82745	4.48478	3.27248
261.2	14.6243	13.7584	11.7965	12.2364	9.64543	9.1814	6.9241	5.80177	5.16971	3.25849
262.2	14.7162	13.6916	11.9818	12.1781	9.80495	9.13928	7.17736	5.77622	4.37131	3.24455
263.2	14.3198	13.6251	11.8354	12.1201	9.60565	9.09738	7.0724	5.75078	4.5238	3.23067
264.2	14.7326	13.559	11.1939	12.0624	9.08347	9.05569	6.73986	5.72546	4.6721	3.21686
265.2	14.0356	13.4933	11.5222	12.0051	9.41261	9.01422	6.6206	5.70027	4.79275	3.20311
266.2	14.5949	13.4279	11.8425	11.948	9.49793	8.97295	6.79865	5.67519	4.67678	3.18942
267.2	14.5623	13.363	12.0736	11.8913	9.32353	8.9319	6.82859	5.65023	4.91928	3.17579
268.2	14.431	13.2984	11.5482	11.8349	9.29285	8.89105	6.68831	5.62538	4.1229	3.16222
269.2	14.4295	13.2341	11.795	11.7788	9.33777	8.85041	7.01565	5.60065	4.51858	3.14871
270.2	14.4413	13.1703	11.7905	11.723	8.92206	8.80998	6.53645	5.57604	4.55118	3.13526
271.2	13.9967	13.1067	11.3947	11.6675	9.2501	8.76975	6.58367	5.55154	4.92477	3.12187
272.2	14.7497	13.0436	11.8555	11.6123	9.63144	8.72973	6.92964	5.52716	5.55584	3.10853
273.2	14.8261	12.9808	11.8468	11.5574	9.43753	8.6899	7.22363	5.50289	5.16321	3.09526
274.2	14.3289	12.9183	11.3023	11.5028	8.84887	8.65028	7.13651	5.47874	4.54443	3.08205
275.2	14.0612	12.8562	11.0173	11.4485	8.62549	8.61086	6.53795	5.4547	4.39545	3.06889
276.2	13.8206	12.7945	11.2119	11.3944	8.88978	8.57163	6.28525	5.43077	4.81648	3.0558
277.2	14.3843	12.7331	11.6651	11.3407	9.29181	8.5326	7.34002	5.40695	4.82296	3.04276
278.2	14.0617	12.672	11.1713	11.2873	8.81152	8.49377	6.67397	5.38324	5.06445	3.02977
279.2	14.2757	12.6113	11.4338	11.2341	9.18277	8.45514	6.72043	5.35965	5.09656	3.01685
280.2	14.2462	12.5509	11.7688	11.1813	9.03927	8.41669	6.91129	5.33616	4.85234	3.00398
281.2	14.3428	12.4909	11.0647	11.1287	8.79762	8.37844	7.04036	5.31278	4.98759	2.99117
282.2	14.2366	12.4312	10.8049	11.0764	8.9113	8.34038	7.26692	5.28951	5.04031	2.97842
283.2	14.1881	12.3718	10.9857	11.0244	9.26379	8.30252	6.80165	5.26635	5.29585	2.96572
284.2	13.9993	12.3127	11.0875	10.9727	9.08472	8.26484	7.3046	5.2433	4.69228	2.95308
285.2	14.3609	12.254	11.4327	10.9212	8.93033	8.22735	6.54514	5.22035	4.84008	2.94049
286.2	13.9842	12.1956	11.4932	10.87	9.064	8.19004	7.129	5.19752	5.2067	2.92796
287.2	13.855	12.1375	11.3658	10.8191	8.42729	8.15292	7.35752	5.17478	4.82508	2.91548
288.2	13.6252	12.0797	11.3826	10.7685	8.99909	8.11599	6.91134	5.15216	4.83111	2.90306
289.2	14.1138	12.0223	11.1668	10.7181	8.46775	8.07924	7.21833	5.12963	5.14607	2.89069
290.2	13.4762	11.9652	11.1539	10.668	9.12144	8.04268	6.78699	5.10721	5.18289	2.87838
291.2	14.4662	11.9083	11.0721	10.6181	9.05228	8.00629	6.95166	5.0849	5.14849	2.86612
292.2	13.9799	11.8518	11.238	10.5686	9.00065	7.97009	6.85119	5.06269	5.36235	2.85392
293.2	13.9745	11.7956	11.2936	10.5193	9.10738	7.93406	7.05987	5.04058	5.04423	2.84177
294.2	13.9202	11.7397	11.1475	10.4702	8.85715	7.89821	6.60164	5.01857	5.32164	2.82967
295.2	13.867	11.6841	11.088	10.4214	8.6311	7.86254	6.84964	4.99667	5.39007	2.81763
296.2	13.3673	11.6289	10.3618	10.3729	8.67425	7.82705	6.69412	4.97487	4.58193	2.80564
297.2	13.1821	11.5739	10.6665	10.3246	9.02637	7.79173	6.48824	4.95316	4.68946	2.7937
298.2	14.1374	11.5192	11.2425	10.2765	8.6258	7.75659	6.90447	4.93156	5.17724	2.78182
299.2	13.111	11.4648	10.6222	10.2288	8.28214	7.72162	5.96314	4.91006	4.68024	2.76998
300.2	12.8139	11.4107	9.95323	10.1812	8.63128	7.68682	6.30079	4.88865	4.66242	2.7582
301.2	13.4861	11.3569	11.4841	10.134	8.82158	7.65219	6.49616	4.86735	5.03099	2.74647

## Sheet: Figure 1f
Figure 1f
Wildtype versus closed variant
IgE Fc3-4 concentration [nM]	C335 (closed)		C328 (wild type)
10	1.6812	1.6253	2.0975	2.1076
3.33333	1.7223	1.5619	2.0393	1.9243
1.11111	1.5496	1.3365	2.1422	1.8637
0.37037	1.1121	0.96	1.8965	1.9358
0.123457	0.8486	0.7458	2.181	1.8934
0.0411523	0.6563	0.623	1.8329	1.6904
0.0137174	0.552	0.4962	1.5066	1.5164
0.00457247	0.4075	0.3969	0.8185	0.907
0.00152416	0.2939	0.2795	0.4364	0.4388
0.00050805	0.177	0.1841	0.2321	0.2513
0.00016935	0.1426	0.1306	0.1585	0.1796
0	0.0637	0.0695	0.0637	0.0695

## Sheet: Figure 1g
Figure 1g
Wildtype variant
Time (sec)	5 nM	Fitting	2.5 nM	Fitting	1.25 nM	Fitting	0.625 nM	Fitting	0.313 nM	Fitting
-59.8	0.0292053	0	-0.923083	0	-0.0858278	0	0.171485	0	-0.495629	0
-58.8	0.0288391	0	-0.108081	0	0.0152165	0	0.350469	0	-0.315821	0
-57.8	0.194855	0	-0.290204	0	-0.364795	0	-0.299353	0	-0.652411	0
-56.8	-0.246948	0	-0.125824	0	-0.138947	0	-0.0121146	0	-0.249511	0
-55.8	0.375305	0	-0.180823	0	-0.342554	0	0.347088	0	-0.454364	0
-54.8	-0.38446	0	-0.0356564	0	0.324017	0	-0.11585	0	-0.357549	0
-53.8	-0.119202	0	-0.0950256	0	-0.206061	0	0.0911745	0	-0.234906	0
-52.8	0.415558	0	-0.417451	0	-0.135589	0	0.339536	0	0.0384498	0
-51.8	0.387421	0	-0.309253	0	-0.471905	0	-0.971796	0	-0.800592	0
-50.8	-0.194214	0	-0.515588	0	-0.26792	0	-0.0263169	0	-0.648113	0
-49.8	0.306152	0	-0.69497	0	-0.245978	0	-0.51289	0	-0.672558	0
-48.8	0.405365	0	-0.614258	0	0.303009	0	-0.504395	0	-0.245697	0
-47.8	-0.147736	0	-0.318317	0	-0.109723	0	-0.0560246	0	-0.280909	0
-46.8	0.281952	0	-0.389898	0	0.108312	0	-0.103136	0	0.0121903	0
-45.8	0.295624	0	-0.725971	0	-0.053631	0	-0.114131	0	-0.485134	0
-44.8	-0.188354	0	0.0525396	0	0.392437	0	0.0413164	0	-0.179295	0
-43.8	0.535065	0	-0.400989	0	0.00377	0	0.628027	0	0.019934	0
-42.8	-0.23172	0	-0.423938	0	-0.244336	0	0.0439213	0	-0.0196773	0
-41.8	0.536652	0	-0.0616762	0	0.191437	0	0.532287	0	0.254638	0
-40.8	0.397949	0	-0.260064	0	0.261285	0	0.589924	0	0.196644	0
-39.8	0.242096	0	-0.238251	0	-0.500365	0	0.0107706	0	-0.0813314	0
-38.8	0.01828	0	-0.430505	0	-0.339728	0	-0.0320239	0	-0.441692	0
-37.8	0.280792	0	0.163391	0	0.304261	0	0.329772	0	-0.152559	0
-36.8	-0.00986	0	-0.171046	0	-0.148016	0	0.134996	0	-0.218428	0
-35.8	-0.378967	0	-0.576604	0	0.042699	0	-0.114822	0	-0.252639	0
-34.8	0.506958	0	0.367858	0	-0.00995	0	0.517363	0	0.033446	0
-33.8	-0.0422668	0	-0.320362	0	-0.205731	0	0.0715069	0	-0.284267	0
-32.8	-0.355164	0	-0.356921	0	-0.351606	0	-0.115928	0	-0.433799	0
-31.8	-0.244598	0	-0.091534	0	-0.42519	0	-0.0627184	0	-0.625127	0
-30.8	0.27533	0	-0.659974	0	-0.238799	0	0.561642	0	-0.0320161	0
-29.8	-1.01572	0	-0.574278	0	-0.440126	0	-0.291805	0	0.0188338	0
-28.8	0.422974	0	-0.152405	0	-0.303802	0	0.42343	0	0.0415022	0
-27.8	-0.566498	0	-0.436615	0	-0.321136	0	0.101622	0	-0.142824	0
-26.8	-0.150879	0	0.409857	0	-0.182471	0	-0.174541	0	0.0571786	0
-25.8	0.543671	0	0.444556	0	0.123071	0	0.482654	0	0.0342896	0
-24.8	-0.372742	0	-0.370123	0	-0.00598	0	0.357741	0	0.203536	0
-23.8	0.0440369	0	-0.0785646	0	0.0434694	0	0.223443	0	0.308679	0
-22.8	0.317505	0	0.216058	0	-0.334345	0	0.429548	0	-0.462176	0
-21.8	0.27179	0	-0.266993	0	-0.337621	0	-0.512588	0	0.0558631	0
-20.8	-0.796173	0	-0.902478	0	0.0298886	0	0.0364939	0	0.225245	0
-19.8	-0.411804	0	-0.495129	0	-0.0770757	0	0.290919	0	0.205867	0
-18.8	-0.139923	0	-0.439966	0	0.392786	0	-0.361158	0	0.201831	0
-17.8	0.0393982	0	-0.20644	0	-0.423932	0	-0.406703	0	0.00589	0
-16.8	-0.260223	0	-0.223321	0	-0.640265	0	-0.464763	0	-0.0822553	0
-15.8	0.0128174	0	-0.3823	0	-0.0344174	0	0.164928	0	0.330639	0
-14.8	0.0690613	0	0.0926085	0	-0.203479	0	-0.0212468	0	-0.0691899	0
-13.8	-0.735229	0	0.174799	0	0.707708	0	-0.264909	0	0.13713	0
-12.8	0.742493	0	0.136352	0	0.0742496	0	0.75064	0	0.226501	0
-11.8	0.348755	0	-0.18675	0	0.168469	0	0.200402	0	-0.032325	0
-10.8	-0.548126	0	-0.124817	0	-0.241516	0	-0.532899	0	0.101959	0
-9.8	-0.150085	0	0.0258185	0	0.141845	0	0.133821	0	-0.382475	0
-8.8	0.45813	0	-0.177217	0	-0.234404	0	0.034054	0	0.104092	0
-7.8	0.156952	0	0.113935	0	0.037707	0	-0.037712	0	0.147133	0
-6.8	-0.01297	0	-0.0742553	0	-0.104944	0	0.0722781	0	-0.0741148	0
-5.8	-0.169617	0	-0.268024	0	-0.177625	0	-0.344904	0	-0.163171	0
-4.8	-0.159454	0	0.27417	0	-0.351441	0	0.00391	0	-0.00226	0
-3.8	0.0545959	0	-0.367553	0	-0.369111	0	0.152193	0	-0.323118	0
-2.8	0.363586	0	0.425817	0	0.307459	0	0.499466	0	0.32219	0
-1.8	0.350677	0	0.296049	0	0.371217	0	0.323848	0	0.424708	0
-0.799995	-1.05045	0	-5.98144	0	-5.86066	0	-2.30708	0	-1.85893	0
0.200005	-7.30087	0	-5.8738	-1.18012	-3.48002	0.156122	-3.93807	0.0179377	-3.60555	-0.213052
1.2	-3.18835	3.06558	-1.557	-0.680356	-0.849581	0.406839	-1.23843	0.143966	-1.44891	-0.149977
2.2	0.808502	4.0403	0.0857284	-0.187545	0.169795	0.65545	0.160078	0.269284	-0.716387	-0.0871688
3.2	1.78159	4.99079	0.873633	0.298405	0.385828	0.901973	0.958912	0.393897	-0.207409	-0.0246271
4.2	3.23703	5.91764	1.51472	0.777592	0.988879	1.14642	0.734931	0.517809	0.0654977	0.0376493
5.2	4.6554	6.82144	2.1337	1.25011	1.25427	1.38882	1.13095	0.641023	0.414244	0.0996616
6.2	5.44757	7.70277	2.1777	1.71605	1.26652	1.62918	0.897259	0.763543	0.225872	0.161411
7.2	6.37686	8.56219	2.53746	2.1755	1.49114	1.86753	1.12345	0.885374	0.596198	0.222898
8.2	7.66632	9.40024	2.74105	2.62856	1.72856	2.10387	0.909602	1.00652	0.244472	0.284125
9.2	7.93976	10.2174	3.41659	3.07531	1.80457	2.33822	1.60499	1.12698	0.914471	0.345092
10.2	9.34833	11.0143	4.61634	3.51584	2.18722	2.57061	1.70897	1.24677	1.11766	0.4058
11.2	9.68857	11.7914	4.37385	3.95024	2.25002	2.80104	1.46077	1.36588	0.822986	0.466251
12.2	10.5597	12.5492	4.3498	4.3786	2.42761	3.02954	1.93196	1.48431	0.696093	0.526445
13.2	11.3085	13.2881	4.85488	4.80099	2.80494	3.25612	1.34875	1.60209	0.836329	0.586384
14.2	12.5288	14.0086	5.43255	5.2175	3.03785	3.48079	1.61336	1.7192	0.966962	0.646069
15.2	13.7101	14.7112	5.75978	5.62821	3.41526	3.70358	2.19048	1.83565	0.987817	0.705501
16.2	14.1632	15.3964	6.05128	6.03321	3.6816	3.92449	2.07349	1.95144	-1.37991	0.764681
17.2	14.9304	16.0645	6.90017	6.43257	3.33698	4.14355	2.17961	2.06659	0.918743	0.82361
18.2	15.7226	16.716	6.9323	6.82637	4.15995	4.36077	2.39938	2.18108	0.616664	0.882288
19.2	16.2902	17.3513	7.43659	7.21469	4.40215	4.57617	2.31111	2.29493	0.597918	0.940718
20.2	17.046	17.9708	7.83127	7.5976	4.46994	4.78975	2.49906	2.40814	3.10227	0.9989
21.2	18.0511	18.5749	7.60385	7.97519	4.45557	5.00155	2.80585	2.52071	2.31924	1.05684
22.2	18.2265	19.1639	8.80301	8.34751	4.59082	5.21156	2.61032	2.63265	1.63892	1.11453
23.2	18.6151	19.7384	8.66331	8.71466	5.14458	5.41981	2.62992	2.74396	1.66206	1.17197
24.2	18.9734	20.2985	9.41465	9.07669	5.31786	5.6263	2.97533	2.85464	1.83715	1.22917
25.2	20.0409	20.8447	9.63527	9.43369	5.93706	5.83107	3.18329	2.9647	1.99393	1.28613
26.2	20.9062	21.3774	9.63931	9.78571	5.30839	6.03411	3.35173	3.07414	1.95494	1.34285
27.2	21.4718	21.8967	9.61003	10.1328	5.51778	6.23545	2.75526	3.18296	1.78111	1.39932
28.2	21.9304	22.4032	10.6308	10.4751	5.41537	6.43509	3.06487	3.29117	1.82354	1.45556
29.2	22.7581	22.8971	11.0754	10.8127	6.87541	6.63306	3.60491	3.39877	2.09719	1.51156
30.2	23.4495	23.3787	11.0533	11.1455	6.70848	6.82937	3.75773	3.50576	2.13086	1.56732
31.2	23.4734	23.8483	11.4068	11.4737	6.48114	7.02403	3.56634	3.61216	2.26721	1.62284
32.2	23.7745	24.3063	11.5222	11.7973	6.63018	7.21705	3.46367	3.71795	1.86531	1.67813
33.2	24.2663	24.7528	11.7937	12.1164	6.78293	7.40845	3.26756	3.82315	1.83876	1.73319
34.2	25.096	25.1883	12.3444	12.4311	7.00723	7.59824	3.93962	3.92775	2.21041	1.78801
35.2	25.107	25.6129	11.9869	12.7414	7.3733	7.78644	4.10577	4.03177	2.13711	1.8426
36.2	25.8214	26.027	12.4765	13.0474	7.71347	7.97305	3.88336	4.1352	1.65613	1.89695
37.2	26.2933	26.4308	13.4898	13.3491	7.97668	8.1581	4.49338	4.23805	2.58682	1.95108
38.2	26.4968	26.8245	13.7009	13.6467	7.82136	8.3416	3.91595	4.34032	2.22033	2.00498
39.2	27.3249	27.2084	13.5265	13.94	8.09386	8.52355	4.47498	4.44202	2.4954	2.05865
40.2	27.5074	27.5828	13.6786	14.2293	8.29488	8.70397	4.34772	4.54314	2.18375	2.11209
41.2	27.6456	27.9479	13.9732	14.5146	8.2288	8.88288	4.31904	4.64369	2.19218	2.1653
42.2	28.0695	28.3039	14.2153	14.7959	8.21723	9.06029	4.33616	4.74368	2.11009	2.21829
43.2	28.1643	28.6511	14.4074	15.0733	8.20432	9.2362	4.50764	4.8431	2.12297	2.27105
44.2	28.6265	28.9896	14.7735	15.3468	9.03012	9.41064	4.52603	4.94196	2.29135	2.32359
45.2	29.4523	29.3197	15.4284	15.6165	8.79082	9.58361	5.06696	5.04027	2.58073	2.37591
46.2	29.7659	29.6416	15.4641	15.8825	9.084	9.75513	5.23615	5.13802	2.54132	2.428
47.2	29.6558	29.9555	15.6936	16.1448	9.79947	9.92521	4.88585	5.23523	2.31722	2.47988
48.2	30.7968	30.2616	16.5288	16.4034	9.92786	10.0939	5.41874	5.33188	3.05986	2.53153
49.2	30.8034	30.5601	16.0972	16.6584	10.0478	10.2611	5.24297	5.428	2.91885	2.58297
50.2	30.9066	30.8511	16.587	16.9098	10.1596	10.4269	5.13182	5.52357	3.02485	2.63418
51.2	31.2515	31.1349	16.9825	17.1578	10.08	10.5914	5.24893	5.6186	2.55527	2.68518
52.2	31.6187	31.4117	16.9797	17.4023	10.6403	10.7544	5.58462	5.7131	2.65463	2.73597
53.2	31.6558	31.6816	17.177	17.6434	10.4946	10.9161	5.57914	5.80706	2.65385	2.78654
54.2	31.9015	31.9447	18.2786	17.8812	10.6098	11.0764	5.64791	5.9005	2.59017	2.83689
55.2	32.2686	32.2014	18.0643	18.1156	11.1393	11.2354	5.78843	5.99341	2.54633	2.88703
56.2	32.7136	32.4516	18.3394	18.3468	11.0825	11.393	5.94686	6.0858	3.18874	2.93696
57.2	32.6327	32.6956	18.5764	18.5747	11.2155	11.5494	5.67374	6.17767	2.39923	2.98667
58.2	33.2941	32.9336	18.7481	18.7995	11.8586	11.7044	6.28251	6.26902	2.80604	3.03618
59.2	33.0937	33.1656	18.763	19.0212	11.6355	11.8581	6.19265	6.35985	2.97283	3.08547
60.2	32.9827	33.3919	19.0279	19.2398	11.8983	12.0105	6.01047	6.45018	2.87034	3.13456
61.2	34.1999	33.6125	19.2734	19.4553	12.1298	12.1616	6.64571	6.53999	3.1751	3.18343
62.2	34.1358	33.8277	19.5931	19.6678	12.4753	12.3115	6.39578	6.62931	2.90601	3.2321
63.2	34.6565	34.0375	19.7968	19.8774	12.5291	12.4601	6.77554	6.71811	3.54712	3.28057
64.2	34.6155	34.2421	20.1985	20.084	12.6336	12.6074	6.65178	6.80642	3.16127	3.32883
65.2	34.9113	34.4416	20.5196	20.2878	12.8219	12.7535	6.79554	6.89423	3.61399	3.37688
66.2	34.9077	34.6361	20.558	20.4887	13.096	12.8984	6.36904	6.98155	3.75469	3.42473
67.2	35.3597	34.8258	20.5787	20.6869	13.1702	13.0421	7.105	7.06837	3.20236	3.47237
68.2	35.1816	35.0108	20.4849	20.8823	12.9882	13.1846	6.87062	7.15471	3.3629	3.51982
69.2	35.7882	35.1912	21.5223	21.0749	13.277	13.3258	7.16977	7.24056	3.57847	3.56706
70.2	36.0249	35.3671	20.9186	21.2649	13.5814	13.4659	7.22788	7.32593	3.1854	3.61411
71.2	36.0273	35.5386	21.4408	21.4523	13.83	13.6048	7.4636	7.41081	3.68244	3.66095
72.2	36.8792	35.7059	21.8028	21.637	14.0867	13.7426	7.39617	7.49522	3.74273	3.70759
73.2	36.7405	35.869	21.9199	21.8191	14.2098	13.8791	7.8643	7.57915	3.96476	3.75404
74.2	36.7757	36.028	22.3767	21.9988	14.5996	14.0146	7.93408	7.66261	3.73495	3.80029
75.2	37.2359	36.1831	22.7272	22.1759	15.2151	14.1489	8.18648	7.74561	4.28463	3.84634
76.2	37.7503	36.3343	22.8483	22.3506	14.6373	14.282	8.11306	7.82813	4.13308	3.8922
77.2	36.9308	36.4818	22.327	22.5228	14.4907	14.4141	8.03149	7.91019	4.08941	3.93787
78.2	37.4557	36.6256	22.8224	22.6926	15.2605	14.545	7.90202	7.99178	4.26463	3.98334
79.2	38.4636	36.7659	23.4532	22.8601	14.7203	14.6749	8.69477	8.07292	4.56672	4.02862
80.2	37.9734	36.9026	23.004	23.0252	15.127	14.8036	8.50102	8.1536	4.14174	4.0737
81.2	38.3636	37.0359	23.2506	23.188	15.4847	14.9313	8.52961	8.23383	4.30275	4.11859
82.2	38.2921	37.166	23.4061	23.3486	15.3432	15.0579	8.72164	8.3136	4.32644	4.1633
83.2	38.5612	37.2928	23.8213	23.5069	15.3772	15.1834	9.01164	8.39293	4.38948	4.20781
84.2	38.2245	37.4164	23.8071	23.6631	15.4106	15.3079	8.41977	8.47181	4.30698	4.25214
85.2	38.5472	37.537	24.4265	23.817	14.2853	15.4313	9.0625	8.55024	4.34854	4.29628
86.2	38.9034	37.6545	24.2441	23.9688	14.3509	15.5537	9.15197	8.62824	4.7423	4.34023
87.2	38.8277	37.7692	24.3515	24.1185	17.1267	15.6751	9.02617	8.70579	4.65556	4.38399
88.2	39.0109	37.881	24.1262	24.2662	17.2293	15.7954	8.91274	8.78291	4.24251	4.42757
89.2	38.5648	37.99	24.2984	24.4117	15.9224	15.9148	8.9	8.85959	3.94892	4.47096
90.2	38.3456	38.0963	24.1183	24.5553	16.4177	16.0331	8.81579	8.93585	4.07644	4.51417
91.2	39.196	38.2	24.7546	24.6968	16.6455	16.1504	9.35392	9.01167	4.18019	4.5572
92.2	39.6589	38.3011	25.0033	24.8364	16.6386	16.2668	9.22938	9.08706	4.42439	4.60004
93.2	39.3503	38.3996	25.0303	24.974	16.828	16.3822	9.48336	9.16204	4.55727	4.6427
94.2	39.2827	38.4957	25.0628	25.1097	16.8657	16.4966	9.40351	9.23659	4.57236	4.68518
95.2	39.1456	38.5895	24.9206	25.2435	17.0834	16.61	9.16265	9.31072	4.10455	4.72748
96.2	39.6253	38.6809	25.2692	25.3755	17.1852	16.7225	9.24241	9.38443	4.19487	4.7696
97.2	39.4187	38.77	25.0012	25.5056	17.2141	16.834	9.33969	9.45772	4.5964	4.81155
98.2	39.6605	38.8569	25.4282	25.6339	17.1688	16.9447	9.95101	9.53061	4.62338	4.85331
99.2	39.8612	38.9417	25.9039	25.7604	16.3806	17.0543	9.49767	9.60308	4.78838	4.8949
100.2	39.7996	39.0243	26.5097	25.8852	15.592	17.1631	9.57165	9.67515	4.69558	4.93631
101.2	39.9742	39.1049	25.5527	26.0082	18.9548	17.2709	9.64492	9.74681	4.20519	4.97755
102.2	39.4675	39.1835	25.6554	26.1295	18.1057	17.3779	9.29666	9.81807	4.26746	5.01861
103.2	39.9726	39.2601	26.1626	26.2492	17.7804	17.4839	9.74346	9.88892	4.83181	5.05949
104.2	40.1488	39.3348	26.1084	26.3671	18.1268	17.5891	9.66945	9.95938	4.61995	5.10021
105.2	40.2984	39.4077	26.0578	26.4834	18.2802	17.6933	9.63554	10.0294	4.39189	5.14075
106.2	40.2729	39.4787	26.5223	26.5981	18.3645	17.7967	9.53032	10.0991	4.66323	5.18112
107.2	40.6707	39.548	26.6815	26.7112	19.0811	17.8993	10.9213	10.1684	5.23893	5.22131
108.2	40.7355	39.6156	26.9835	26.8228	18.8521	18.0009	10.3099	10.2373	5.17799	5.26134
109.2	40.6167	39.6815	27.0614	26.9327	18.9113	18.1017	10.5036	10.3058	5.07672	5.3012
110.2	40.9175	39.7457	27.2706	27.0412	18.4404	18.2017	10.64	10.3739	5.40024	5.34089
111.2	40.6019	39.8084	26.9328	27.1481	18.9735	18.3008	10.5945	10.4416	4.67588	5.3804
112.2	40.4276	39.8695	27.1087	27.2536	19.4914	18.3991	10.6598	10.5089	5.20797	5.41976
113.2	40.762	39.929	27.7302	27.3575	19.6069	18.4966	10.8339	10.5759	5.36173	5.45894
114.2	41.073	39.9871	27.5514	27.4601	19.4741	18.5932	11.0902	10.6425	5.50315	5.49796
115.2	40.7855	40.0438	27.364	27.5612	19.5372	18.689	10.8508	10.7087	4.91806	5.53681
116.2	41.2515	40.099	27.8703	27.6609	19.6141	18.7841	11.0209	10.7746	4.96827	5.5755
117.2	41.2128	40.1529	27.6727	27.7592	19.8011	18.8783	11.1634	10.84	5.41541	5.61403
118.2	41.3609	40.2054	27.6497	27.8561	19.4339	18.9717	10.7466	10.9051	6.00837	5.65239
119.2	41.4183	40.2566	33.412	27.9517	25.449	19.0644	12.9864	10.9699	7.13421	5.69059
120.2	43.723	40.3066	26.4043	29.3569	16.0363	19.0639	11.2995	11.0225	5.33549	5.94333
121.2	42.7932	38.1315	29.651	29.2732	20.3248	19.0095	11.8943	10.991	6.9561	5.92639
122.2	41.7628	38.0228	27.7357	29.1897	19.0081	18.9553	11.4788	10.9597	5.63125	5.9095
123.2	40.4976	37.9144	27.5941	29.1065	19.2591	18.9013	11.2035	10.9284	5.4786	5.89265
124.2	40.2667	37.8063	27.1205	29.0235	18.8018	18.8474	10.8058	10.8973	5.49258	5.87585
125.2	40.0628	37.6985	27.5046	28.9408	19.1982	18.7937	10.722	10.8662	5.28814	5.8591
126.2	40.3632	37.5911	27.4264	28.8583	19.1592	18.7401	11.4734	10.8352	4.96642	5.84239
127.2	39.8249	37.4839	27.1146	28.776	19.053	18.6866	10.9632	10.8044	5.56836	5.82574
128.2	39.6273	37.377	26.6264	28.694	18.99	18.6334	10.5888	10.7736	5.44363	5.80913
129.2	39.4636	37.2705	26.5912	28.6122	18.8793	18.5802	10.7872	10.7428	5.50251	5.79257
130.2	38.9655	37.1642	26.6896	28.5306	18.7776	18.5273	10.8308	10.7122	5.19182	5.77605
131.2	38.646	37.0583	26.5257	28.4493	18.5489	18.4745	11.0965	10.6817	5.30907	5.75958
132.2	38.8062	36.9526	26.386	28.3681	18.8551	18.4218	11.0139	10.6512	5.38276	5.74316
133.2	38.8554	36.8473	26.539	28.2873	18.9325	18.3693	10.4449	10.6209	5.62079	5.72679
134.2	38.5788	36.7422	26.3883	28.2066	18.6989	18.3169	10.6065	10.5906	5.60932	5.71046
135.2	38.4577	36.6375	26.7691	28.1262	18.5228	18.2647	10.7914	10.5604	5.1923	5.69418
136.2	38.2078	36.533	26.623	28.046	18.1259	18.2126	11.0535	10.5303	5.45908	5.67795
137.2	37.6804	36.4289	25.5026	27.9661	18.4756	18.1607	10.6677	10.5003	4.96824	5.66176
138.2	37.9824	36.325	26.2922	27.8863	18.5637	18.1089	10.7288	10.4703	5.3937	5.64562
139.2	37.6812	36.2215	25.8656	27.8068	18.3567	18.0573	10.6811	10.4405	4.98234	5.62953
140.2	37.2456	36.1182	25.558	27.7276	18.3378	18.0058	10.6988	10.4107	5.26446	5.61348
141.2	37.5562	36.0152	26.2447	27.6485	18.3733	17.9545	10.6269	10.381	5.03398	5.59747
142.2	37.0081	35.9125	25.6523	27.5697	18.0232	17.9033	10.5875	10.3514	5.0165	5.58152
143.2	36.9652	35.8102	25.2186	27.4911	18.0884	17.8522	10.3556	10.3219	5.12798	5.5656
144.2	36.1519	35.7081	25.9455	27.4127	17.6709	17.8013	10.1441	10.2925	4.72034	5.54974
145.2	36.1749	35.6063	25.2545	27.3346	17.8721	17.7506	10.1377	10.2631	4.95336	5.53391
146.2	35.9702	35.5048	25.0706	27.2566	18.0526	17.7	10.3338	10.2339	4.9772	5.51814
147.2	36.1304	35.4035	25.1298	27.1789	17.7847	17.6495	10.0571	10.2047	4.78886	5.50241
148.2	35.366	35.3026	24.7108	27.1014	17.5803	17.5992	10.6115	10.1756	5.2186	5.48672
149.2	33.7074	35.202	24.8754	27.0242	18.0739	17.549	10.3081	10.1466	5.25267	5.47108
150.2	35.0358	35.1016	24.5476	26.9471	17.418	17.499	10.2223	10.1177	4.68836	5.45548
151.2	34.6143	35.0015	24.395	26.8703	17.4711	17.4491	10.0533	10.0888	4.68118	5.43993
152.2	34.6488	34.9017	24.6504	26.7937	17.7157	17.3994	9.5211	10.0601	4.99501	5.42442
153.2	34.7093	34.8022	24.5876	26.7173	17.2769	17.3498	10.5809	10.0314	5.20252	5.40895
154.2	34.6948	34.703	24.4854	26.6412	17.2956	17.3003	10.7222	10.0028	5.07034	5.39353
155.2	34.2367	34.6041	24.0814	26.5652	17.8889	17.251	10.4503	9.97428	4.96448	5.37816
156.2	34.6523	34.5054	24.4544	26.4895	17.264	17.2018	10.8567	9.94584	5.45681	5.36282
157.2	33.8093	34.4071	24.0554	26.4139	17.1896	17.1528	10.4406	9.91749	4.73682	5.34753
158.2	34.03	34.309	24.1392	26.3386	17.7019	17.1039	10.4122	9.88921	5.65524	5.33229
159.2	34.1417	34.2111	24.0514	26.2635	16.9463	17.0551	10.1189	9.86102	5.09516	5.31709
160.2	33.4374	34.1136	23.9528	26.1887	17.1363	17.0065	10.0985	9.8329	4.97322	5.30193
161.2	33.4702	34.0164	23.9178	26.114	16.8361	16.958	9.84234	9.80487	4.90728	5.28681
162.2	33.8175	33.9194	23.9497	26.0396	16.9945	16.9096	10.0899	9.77692	5.30447	5.27174
163.2	33.5366	33.8227	23.7676	25.9653	17.2274	16.8614	10.3104	9.74905	5.31009	5.25671
164.2	33.0202	33.7263	23.8775	25.8913	16.9221	16.8134	10.028	9.72125	5.27969	5.24172
165.2	33.1542	33.6301	23.5348	25.8175	17.0059	16.7654	9.94476	9.69354	5.02532	5.22678
166.2	32.7472	33.5342	23.3373	25.7439	16.9925	16.7176	10.0558	9.6659	5.04961	5.21188
167.2	32.6163	33.4386	23.2666	25.6705	16.976	16.67	9.57533	9.63834	4.97971	5.19702
168.2	35.2601	33.3433	22.9706	25.5973	16.4158	16.6224	8.98101	9.61087	4.57955	5.1822
169.2	32.8554	33.2482	23.132	25.5243	16.6149	16.5751	10.0809	9.58347	4.9075	5.16743
170.2	33.0644	33.1534	22.9259	25.4516	16.9082	16.5278	10.0884	9.55614	4.83024	5.1527
171.2	33.319	33.0589	23.0212	25.379	16.7726	16.4807	9.75984	9.5289	4.8318	5.13801
172.2	33.0522	32.9647	23.0993	25.3066	16.7473	16.4337	10.0213	9.50173	4.77689	5.12336
173.2	33.0312	32.8707	23.3922	25.2345	16.4313	16.3868	9.65218	9.47465	4.90306	5.10875
174.2	32.9449	32.777	23.7027	25.1626	17.1329	16.3401	10.0758	9.44763	4.66103	5.09419
175.2	32.8964	32.6835	23.0163	25.0908	16.5435	16.2935	9.78765	9.4207	5.02407	5.07967
176.2	31.7027	32.5904	22.5358	25.0193	16.533	16.2471	9.256	9.39384	4.4565	5.06518
177.2	31.603	32.4974	22.7193	24.948	16.6608	16.2008	9.76007	9.36706	5.17932	5.05074
178.2	31.6984	32.4048	23.0725	24.8768	16.7205	16.1546	9.73454	9.34036	4.99089	5.03634
179.2	32.0022	32.3124	22.5584	24.8059	16.2741	16.1085	9.75343	9.31373	5.08165	5.02199
180.2	32.021	32.2203	22.6719	24.7352	16.652	16.0626	9.55765	9.28717	4.91751	5.00767
181.2	31.3554	32.1284	22.6571	24.6647	16.3082	16.0168	9.73055	9.2607	4.53062	4.99339
182.2	31.4917	32.0368	22.2778	24.5944	16.0203	15.9712	9.5407	9.2343	4.6064	4.97916
183.2	31.2245	31.9455	22.0368	24.5242	16.3238	15.9256	8.80435	9.20797	4.4982	4.96496
184.2	31.1737	31.8544	22.2368	24.4543	16.1594	15.8802	9.16	9.18172	4.46439	4.95081
185.2	31.2487	31.7636	22.5619	24.3846	16.1057	15.8349	9.98509	9.15554	4.69142	4.93669
186.2	31.0113	31.6731	22.7453	24.3151	16.0266	15.7898	9.5686	9.12944	4.85931	4.92262
187.2	31.2769	31.5828	22.195	24.2458	15.7226	15.7448	9.18876	9.10341	2.50602	4.90858
188.2	30.9132	31.4927	22.5487	24.1766	15.7205	15.6999	9.31813	9.07746	3.50652	4.89459
189.2	30.9523	31.4029	22.0932	24.1077	15.7706	15.6551	9.23977	9.05158	4.06643	4.88064
190.2	31.007	31.3134	21.9941	24.039	15.7181	15.6105	9.38865	9.02578	3.8286	4.86672
191.2	30.7804	31.2241	21.908	23.9705	15.7019	15.566	9.88702	9.00004	4.2008	4.85285
192.2	30.7902	31.1351	22.1154	23.9021	15.7242	15.5216	9.78134	8.97438	6.41504	4.83901
193.2	31.2089	31.0464	22.051	23.834	15.6557	15.4774	9.72844	8.9488	5.3	4.82522
194.2	30.4101	30.9578	21.6329	23.766	15.3554	15.4332	9.35709	8.92329	4.69077	4.81146
195.2	30.0202	30.8696	21.7244	23.6983	15.4698	15.3892	8.91203	8.89785	4.55159	4.79774
196.2	30.4445	30.7816	21.6306	23.6307	15.4031	15.3454	9.36807	8.87248	4.74081	4.78406
197.2	29.8703	30.6938	21.5045	23.5633	15.3772	15.3016	9.54407	8.84719	4.08441	4.77043
198.2	29.8897	30.6063	21.6389	23.4962	15.6436	15.258	9.26187	8.82196	4.35611	4.75682
199.2	30.2913	30.5191	21.6404	23.4292	15.7874	15.2145	9.53858	8.79681	4.96055	4.74326
200.2	30.18	30.4321	21.7648	23.3624	15.64	15.1711	9.23399	8.77173	5.29814	4.72974
201.2	30.1456	30.3453	21.5838	23.2958	15.3581	15.1279	9.90148	8.74673	5.33202	4.71626
202.2	30.0776	30.2588	20.8058	23.2294	15.3735	15.0847	8.89531	8.72179	4.7083	4.70281
203.2	29.8784	30.1725	21.3808	23.1631	15.5376	15.0417	9.16134	8.69692	4.06963	4.6894
204.2	29.5276	30.0865	20.9834	23.0971	15.2393	14.9989	9.22022	8.67213	4.7082	4.67603
205.2	29.2859	30.0007	21.1487	23.0313	15.0033	14.9561	8.99471	8.64741	4.56042	4.6627
206.2	28.8737	29.9152	20.8038	22.9656	15.2033	14.9135	9.47227	8.62275	4.38682	4.64941
207.2	29.2945	29.8299	21.0463	22.9001	15.0792	14.8709	9.23585	8.59817	4.43245	4.63616
208.2	29.1237	29.7449	20.6781	22.8348	14.9903	14.8285	9.2758	8.57366	4.51963	4.62294
209.2	29.257	29.6601	20.9064	22.7697	15.396	14.7863	9.47648	8.54921	4.62462	4.60976
210.2	29.5796	29.5755	21.1854	22.7048	15.2006	14.7441	9.54314	8.52484	4.94362	4.59662
211.2	29.1222	29.4912	21.1817	22.6401	15.5867	14.7021	9.33875	8.50054	4.97672	4.58351
212.2	29.6749	29.4071	21.3364	22.5755	15.6445	14.6602	9.96177	8.4763	5.30912	4.57044
213.2	29.2163	29.3233	20.7748	22.5112	15.2733	14.6184	9.51906	8.45214	4.74883	4.55741
214.2	29.2011	29.2397	20.9214	22.447	15.4142	14.5767	9.42853	8.42804	5.21689	4.54442
215.2	29.1925	29.1563	20.7945	22.383	15.1821	14.5351	9.66367	8.40401	5.08173	4.53147
216.2	29.0089	29.0732	20.5346	22.3192	15.0702	14.4937	9.27608	8.38005	4.89531	4.51855
217.2	28.4937	28.9903	20.6941	22.2556	15.2224	14.4524	9.51136	8.35616	4.6345	4.50566
218.2	28.991	28.9077	20.8091	22.1921	15.0019	14.4112	9.54836	8.33234	4.82228	4.49282
219.2	28.7531	28.8252	20.7245	22.1288	15.1462	14.3701	9.36717	8.30859	4.87742	4.48001
220.2	28.898	28.7431	20.6915	22.0658	15.1485	14.3291	9.43224	8.2849	5.05538	4.46724
221.2	28.4948	28.6611	20.5625	22.0029	14.9633	14.2883	9.46977	8.26128	4.96831	4.4545
222.2	28.1296	28.5794	20.2143	21.9401	14.896	14.2475	9.28276	8.23773	4.31801	4.4418
223.2	28.2613	28.4979	20.904	21.8776	15.2168	14.2069	9.57429	8.21424	4.96229	4.42914
224.2	28.7886	28.4167	20.5005	21.8152	15.1075	14.1664	9.01194	8.19082	4.88626	4.41651
225.2	27.8319	28.3357	19.9998	21.753	14.7917	14.126	8.87219	8.16747	4.42385	4.40392
226.2	27.9444	28.2549	20.2628	21.691	14.7439	14.0858	9.12282	8.14419	4.68423	4.39137
227.2	28.0945	28.1743	20.0425	21.6292	14.9635	14.0456	9.72868	8.12097	4.82878	4.37885
228.2	27.6828	28.094	20.0357	21.5675	14.796	14.0056	9.13447	8.09782	4.64353	4.36636
229.2	27.5448	28.0139	20.2015	21.506	15.017	13.9656	9.02789	8.07473	5.02798	4.35391
230.2	27.6847	27.9341	20.5853	21.4447	14.7089	13.9258	9.33131	8.05171	5.09391	4.3415
231.2	27.4765	27.8544	20.1059	21.3836	14.9368	13.8861	9.24788	8.02875	4.8054	4.32912
232.2	27.5534	27.775	19.7047	21.3226	14.5204	13.8465	8.83164	8.00586	4.5915	4.31678
233.2	27.6495	27.6958	20.0097	21.2618	14.5544	13.807	8.92891	7.98304	4.82314	4.30448
234.2	27.3425	27.6169	19.9249	21.2012	15.2329	13.7677	8.68165	7.96028	4.89814	4.2922
235.2	27.6476	27.5381	20.15	21.1407	14.595	13.7284	9.42679	7.93759	5.04761	4.27997
236.2	27.2397	27.4596	20.1075	21.0805	14.5652	13.6893	9.17078	7.91496	4.76893	4.26777
237.2	27.2296	27.3813	20.0538	21.0204	14.9041	13.6503	9.16499	7.89239	4.56822	4.2556
238.2	26.9386	27.3033	19.6156	20.9604	14.3802	13.6114	9.01601	7.86989	4.94228	4.24347
239.2	27.1374	27.2254	19.694	20.9007	14.708	13.5725	8.93297	7.84746	4.5397	4.23137
240.2	27.121	27.1478	19.7241	20.8411	15.2752	13.5339	9.12204	7.82508	4.66666	4.2193
241.2	26.9824	27.0704	19.5633	20.7817	14.4535	13.4953	8.4678	7.80277	4.70852	4.20728
242.2	26.2624	26.9932	19.3485	20.7224	14.3977	13.4568	8.09828	7.78053	4.54289	4.19528
243.2	26.846	26.9163	19.5589	20.6634	14.6026	13.4184	9.09743	7.75835	4.83736	4.18332
244.2	26.6601	26.8396	19.5534	20.6044	14.6138	13.3802	9.21345	7.73623	4.63581	4.17139
245.2	26.6941	26.763	19.7342	20.5457	14.6888	13.342	9.19625	7.71417	4.62096	4.1595
246.2	26.8093	26.6867	19.5034	20.4871	14.5455	13.304	9.11383	7.69218	4.45453	4.14764
247.2	26.5703	26.6107	19.149	20.4287	14.1229	13.2661	8.86985	7.67025	4.71213	4.13582
248.2	26.5277	26.5348	19.5833	20.3705	14.4437	13.2282	8.48955	7.64838	4.28572	4.12403
249.2	26.6327	26.4591	19.3761	20.3124	14.1939	13.1905	8.87774	7.62658	4.55752	4.11227
250.2	26.3538	26.3837	19.0169	20.2545	14.0035	13.1529	8.5364	7.60484	4.28298	4.10055
251.2	25.8261	26.3085	19.175	20.1968	14.1356	13.1154	8.69282	7.58316	4.51362	4.08886
252.2	26.1933	26.2335	19.1246	20.1392	14.3063	13.078	8.8803	7.56154	4.69524	4.0772
253.2	26.2237	26.1587	18.8735	20.0818	13.9532	13.0408	8.5432	7.53998	4.59563	4.06558
254.2	25.7003	26.0841	18.5477	20.0245	14.0852	13.0036	8.30336	7.51848	4.29879	4.05399
255.2	25.4968	26.0098	18.5233	19.9674	13.7912	12.9665	8.64662	7.49705	4.44554	4.04243
256.2	25.2632	25.9356	18.3465	19.9105	13.6412	12.9295	8.28282	7.47567	4.10908	4.0309
257.2	25.3687	25.8617	18.5817	19.8537	14.1062	12.8927	8.26882	7.45436	4.4236	4.01941
258.2	25.0683	25.7879	18.5411	19.7971	13.9668	12.8559	8.57835	7.43311	4.38078	4.00795
259.2	25.4402	25.7144	18.3458	19.7407	14.1245	12.8193	8.32429	7.41192	4.36659	3.99653
260.2	25.9062	25.6411	18.7267	19.6844	14.107	12.7827	8.64268	7.39079	4.66035	3.98513
261.2	25.8702	25.568	18.3243	19.6283	13.814	12.7463	8.8454	7.36972	4.474	3.97377
262.2	25.1726	25.4951	18.2482	19.5723	13.8905	12.7099	8.52297	7.34871	4.08284	3.96244
263.2	25.2503	25.4224	18.9212	19.5165	14.4617	12.6737	8.82273	7.32776	4.76462	3.95115
264.2	25.5941	25.3499	18.7027	19.4609	14.3872	12.6376	9.21836	7.30687	4.68876	3.93988
265.2	25.5995	25.2777	18.7577	19.4054	14.2178	12.6015	8.97866	7.28603	4.84359	3.92865
266.2	25.0433	25.2056	18.4805	19.3501	13.9289	12.5656	8.71273	7.26526	4.58041	3.91745
267.2	25.3167	25.1338	18.4838	19.2949	14.3006	12.5298	9.23625	7.24455	4.80784	3.90628
268.2	24.9796	25.0621	18.3874	19.2399	14.3794	12.4941	8.81561	7.2239	4.60672	3.89514
269.2	25.6288	24.9906	18.3788	19.1851	14.1747	12.4585	8.61599	7.2033	4.85165	3.88404
270.2	25.2992	24.9194	18.7766	19.1304	13.9493	12.4229	8.34242	7.18276	4.54994	3.87297
271.2	25.1015	24.8484	18.7088	19.0758	13.9268	12.3875	8.97217	7.16229	4.73166	3.86192
272.2	24.9558	24.7775	17.994	19.0214	14.1599	12.3522	8.44626	7.14187	4.66941	3.85091
273.2	25.2136	24.7069	17.9974	18.9672	13.7569	12.317	8.29014	7.12151	3.86525	3.83993
274.2	25.6038	24.6364	18.6129	18.9131	14.1915	12.2819	9.08632	7.1012	4.75127	3.82899
275.2	25.5976	24.5662	18.2961	18.8592	14.2134	12.2469	8.79375	7.08096	4.68797	3.81807
276.2	25.0449	24.4962	18.2381	18.8055	13.6983	12.2119	8.32727	7.06077	4.39612	3.80719
277.2	24.9769	24.4263	18.0843	18.7518	13.8747	12.1771	8.88555	7.04064	4.429	3.79633
278.2	25.2843	24.3567	18.4966	18.6984	13.5633	12.1424	8.89579	7.02057	4.57362	3.78551
279.2	24.8749	24.2873	17.9983	18.6451	13.6428	12.1078	8.16032	7.00055	4.99324	3.77472
280.2	24.6734	24.218	18.0379	18.5919	13.422	12.0733	8.3668	6.9806	4.35987	3.76396
281.2	24.3289	24.149	17.5436	18.5389	13.6502	12.0389	8.65955	6.9607	4.17176	3.75322
282.2	24.6784	24.0801	18.0182	18.4861	13.7728	12.0045	8.2951	6.94085	4.45065	3.74252
283.2	24.8792	24.0115	18.2593	18.4334	13.9802	11.9703	8.87303	6.92106	4.74226	3.73185
284.2	24.5929	23.943	17.7876	18.3808	13.5684	11.9362	8.32798	6.90133	4.76243	3.72122
285.2	24.7394	23.8748	17.5278	18.3284	13.4535	11.9022	8.55006	6.88166	4.65836	3.71061
286.2	24.2042	23.8067	17.4896	18.2762	13.46	11.8682	8.55892	6.86204	4.46721	3.70003
287.2	24.2128	23.7388	17.3738	18.224	13.4525	11.8344	8.70548	6.84247	4.92002	3.68948
288.2	23.5175	23.6711	17.4685	18.1721	13.3472	11.8006	8.48289	6.82297	4.36775	3.67896
289.2	24.1542	23.6037	17.6121	18.1203	13.2352	11.767	8.43267	6.80351	4.36791	3.66847
290.2	24.0194	23.5364	17.2023	18.0686	13.4517	11.7335	9.01016	6.78412	4.26532	3.65801
291.2	23.9472	23.4693	17.645	18.0171	13.7535	11.7	8.65494	6.76478	4.17261	3.64759
292.2	24.1511	23.4024	17.815	17.9657	13.6148	11.6666	8.74654	6.74549	4.91305	3.63719
293.2	23.9038	23.3356	17.4862	17.9145	13.6588	11.6334	9.13726	6.72626	4.61782	3.62682
294.2	24.2105	23.2691	17.5954	17.8635	13.3417	11.6002	8.87272	6.70708	4.52711	3.61648
295.2	24.4105	23.2028	17.2552	17.8125	13.4656	11.5671	8.40828	6.68796	4.33415	3.60617
296.2	24.107	23.1366	17.4244	17.7617	13.7476	11.5342	8.71517	6.6689	4.47423	3.59589
297.2	23.8624	23.0707	17.9324	17.7111	14.0521	11.5013	8.76172	6.64988	4.9122	3.58563
298.2	24.214	23.0049	17.2638	17.6606	13.189	11.4685	8.7911	6.63093	4.57088	3.57541
299.2	23.7691	22.9393	17.3429	17.6103	13.8947	11.4358	8.58141	6.61202	4.46981	3.56522
300.2	24.1386	22.8739	17.1557	17.5601	13.8213	11.4032	8.95758	6.59317	4.7139	3.55505

## Sheet: Figure 1h
Figure 1h
Closed variant
Time (sec)	5 nM	Fitting	2.5 nM	Fitting	1.25 nM	Fitting	0.625 nM	Fitting	0.313 nM	Fitting
-59.2	0.243262	0	-0.246362	0	-0.385821	0	-0.421924	0	0.252436	0
-58.2	0.35996	0	0.0892994	0	-0.506153	0	-0.232288	0	-0.722266	0
-57.2	-0.388541	0	0.117975	0	-0.814267	0	-0.971448	0	-0.181421	0
-56.2	0.760056	0	-0.93463	0	-0.163559	0	-0.421539	0	-0.0753168	0
-55.2	0.249554	0	0.0687374	0	-0.771094	0	-0.532385	0	-0.766553	0
-54.2	0.588938	0	0.152247	0	-0.37164	0	-0.84895	0	0.155402	0
-53.2	0.0356172	0	0.196399	0	-0.225717	0	-0.00244	0	0.128461	0
-52.2	-0.141238	0	0.154142	0	-0.83545	0	-0.306886	0	-0.701936	0
-51.2	-0.0113465	0	-0.692346	0	-0.00283	0	-0.847125	0	-0.291388	0
-50.2	0.0651596	0	-0.564464	0	-0.457437	0	-0.594079	0	-0.504076	0
-49.2	0.371189	0	-0.227612	0	-0.25126	0	-0.484796	0	-0.131976	0
-48.2	0.26448	0	-0.0643925	0	-0.208054	0	-0.276764	0	-0.431092	0
-47.2	-0.0123692	0	-0.139063	0	-0.0751985	0	-0.261676	0	-0.0146243	0
-46.2	0.275893	0	-0.0822921	0	-0.853185	0	-0.509802	0	-0.572185	0
-45.2	-0.110134	0	-0.218685	0	-0.500233	0	-0.345508	0	-0.337349	0
-44.2	0.638088	0	-0.476903	0	0.0636175	0	-0.397473	0	-0.437737	0
-43.2	0.363089	0	0.204352	0	-0.300418	0	-0.347064	0	-0.292426	0
-42.2	0.436972	0	-0.00283	0	0.22955	0	0.0577211	0	-0.206305	0
-41.2	0.599929	0	-0.252747	0	-0.053116	0	0.266052	0	-0.136475	0
-40.2	0.177326	0	0.179524	0	0.259253	0	-0.0338681	0	0.369916	0
-39.2	0.041746	0	-0.226961	0	-0.00662	0	-0.657777	0	-0.536104	0
-38.2	-0.113765	0	-0.298687	0	0.379416	0	-0.437127	0	0.28874	0
-37.2	0.098601	0	-0.0868848	0	0.127807	0	0.452087	0	0.294128	0
-36.2	-0.265486	0	-2.29768	0	-0.248224	0	-0.584315	0	-0.76421	0
-35.2	-0.132507	0	-1.83031	0	0.46342	0	-0.555883	0	0.0129907	0
-34.2	0.436965	0	-0.278199	0	0.249862	0	0.224517	0	-0.107484	0
-33.2	-0.00947	0	1.58295	0	-0.476841	0	-0.0230597	0	-0.414375	0
-32.2	-0.0427774	0	-0.598594	0	-0.0354485	0	-0.411578	0	-0.428899	0
-31.2	0.0543623	0	-0.788762	0	0.214512	0	-0.155194	0	0.289008	0
-30.2	0.0755889	0	0.00631	0	-0.808625	0	0.188476	0	-0.936556	0
-29.2	-0.144451	0	-0.695155	0	0.0663314	0	-0.736357	0	0.126254	0
-28.2	0.190321	0	0.54077	0	-0.00829	0	-0.0781561	0	-0.0182812	0
-27.2	0.0302416	0	0.0623156	0	-0.774933	0	-0.183869	0	-0.518372	0
-26.2	0.376728	0	-0.319713	0	0.0484988	0	-0.132715	0	0.112104	0
-25.2	0.392902	0	0.295276	0	-0.10351	0	0.112158	0	-0.808765	0
-24.2	0.514266	0	-0.103837	0	0.362452	0	-0.227148	0	0.176716	0
-23.2	0.0838862	0	0.0532466	0	0.0411558	0	-0.0414552	0	-0.054224	0
-22.2	-0.0930202	0	-0.00234	0	0.190225	0	0.125055	0	-0.0419431	0
-21.2	-0.107391	0	-0.147598	0	-0.237711	0	-0.574793	0	-0.748677	0
-20.2	0.0344187	0	-0.268041	0	0.1133	0	-0.232922	0	-0.744622	0
-19.2	0.41154	0	-0.384313	0	0.190189	0	0.01778	0	-0.16079	0
-18.2	0.225253	0	-0.0395329	0	0.149069	0	0.22254	0	-0.12154	0
-17.2	0.0431873	0	-0.166713	0	0.0780758	0	-0.0669743	0	-0.204536	0
-16.2	0.126546	0	-0.0888471	0	0.360816	0	-0.410821	0	0.21562	0
-15.2	-0.0428049	0	0.1963	0	-0.0467899	0	-0.10105	0	0.256243	0
-14.2	0.00601	0	-0.326575	0	-0.165418	0	0.249255	0	0.00883	0
-13.2	0.391036	0	-0.239366	0	0.511103	0	0.313105	0	0.252492	0
-12.2	0.062255	0	0.321868	0	-0.743927	0	-0.142517	0	0.181884	0
-11.2	0.116708	0	0.17907	0	0.165744	0	0.0960569	0	0.000463	0
-10.2	-0.141602	0	0.0250543	0	-0.233643	0	-0.0482485	0	-0.809601	0
-9.2	0.124941	0	-0.0215131	0	0.213288	0	0.0340277	0	0.23462	0
-8.2	-0.297092	0	0.0845912	0	-0.31125	0	-0.211976	0	-0.467562	0
-7.2	0.0959702	0	0.0155411	0	0.449857	0	-0.118457	0	0.399928	0
-6.2	-0.116305	0	0.146649	0	0.172983	0	-0.407843	0	0.0243104	0
-5.2	-0.0989166	0	-0.117822	0	0.0216034	0	-0.435962	0	-0.0147766	0
-4.2	-0.245407	0	-0.0740657	0	0.177445	0	0.659332	0	-0.222961	0
-3.2	-0.0832497	0	-0.0179726	0	0.0261848	0	-0.305419	0	0.373292	0
-2.2	0.688782	0	0.17421	0	0.590017	0	0.598485	0	0.187327	0
-1.2	0.567103	0	0.370082	0	0.00247	0	0.561674	0	0.653225	0
-0.199997	-3.34938	0	-1.14873	0	-2.47619	0	-1.83728	0	-1.03304	0
0.800003	-1.63015	1.32545	-1.05431	-0.0816903	-0.917955	0.47301	-0.00856	0.344555	-0.175144	0.290135
1.8	1.06771	2.05212	-0.024224	0.285918	0.41347	0.656461	0.796542	0.436669	0.499059	0.336159
2.8	1.6633	2.76787	0.843794	0.650306	0.561879	0.838857	0.211919	0.528393	0.331796	0.382022
3.8	2.24514	3.47267	0.833667	1.01147	0.652319	1.0202	0.431067	0.619728	0.242353	0.427726
4.8	3.46023	4.16647	1.44483	1.36941	1.24926	1.20049	0.626447	0.710675	0.594843	0.47327
5.8	4.01816	4.84926	2.29358	1.72413	0.885253	1.37972	0.825897	0.801233	0.439452	0.518654
6.8	4.53076	5.521	2.12242	2.07562	1.38761	1.55791	0.259729	0.891406	0.312579	0.56388
7.8	4.79619	6.18169	2.31382	2.42389	1.39679	1.73505	0.877698	0.981191	0.318811	0.608948
8.8	5.99527	6.8313	2.68865	2.76893	1.53554	1.91114	0.811756	1.07059	0.566261	0.653857
9.8	7.02598	7.46983	3.7071	3.11074	2.37768	2.08618	0.991205	1.15961	0.482562	0.698609
10.8	7.67255	8.09728	3.83724	3.44934	2.32238	2.26018	0.906195	1.24824	0.74577	0.743203
11.8	8.05638	8.71363	4.13982	3.78471	2.42911	2.43313	0.632056	1.33649	0.726025	0.787641
12.8	8.5334	9.31891	4.78014	4.11686	2.60816	2.60504	1.14902	1.42436	0.652478	0.831921
13.8	9.4047	9.91312	4.51257	4.4458	2.50095	2.77591	1.10332	1.51184	0.995093	0.876046
14.8	10.1592	10.4963	5.2342	4.77152	2.80398	2.94575	1.09545	1.59895	0.814838	0.920015
15.8	10.5708	11.0684	5.67693	5.09403	3.11307	3.11455	1.66487	1.68567	0.708441	0.963828
16.8	11.2375	11.6295	5.97715	5.41333	3.3065	3.28231	1.53175	1.77202	1.09841	1.00749
17.8	11.9348	12.1797	6.34343	5.72943	3.89704	3.44903	1.75292	1.85799	1.00603	1.05099
18.8	12.293	12.7189	6.7593	6.04233	4.05902	3.61473	1.82802	1.94358	0.533912	1.09434
19.8	12.5303	13.2473	7.03704	6.35203	3.61078	3.7794	1.97996	2.02879	1.14521	1.13753
20.8	13.6537	13.7648	7.18866	6.65855	4.25058	3.94304	2.13364	2.11363	0.839692	1.18058
21.8	13.5811	14.2715	7.42279	6.96189	3.98177	4.10565	2.13904	2.19809	0.593444	1.22346
22.8	14.3004	14.7676	7.25342	7.26205	4.34029	4.26724	1.88779	2.28218	0.819854	1.2662
23.8	14.7005	15.2529	7.92069	7.55904	4.51896	4.42781	2.2274	2.36589	1.58227	1.30878
24.8	15.3703	15.7277	8.37194	7.85287	4.88257	4.58736	2.51545	2.44924	1.35289	1.35121
25.8	15.9388	16.192	9.04865	8.14354	5.09501	4.74589	2.6927	2.53221	1.11407	1.39349
26.8	16.0624	16.6459	9.05772	8.43107	4.99165	4.9034	2.60146	2.61481	0.658129	1.43562
27.8	16.6911	17.0894	8.8335	8.71545	5.32504	5.0599	2.51866	2.69704	0.584712	1.4776
28.8	16.9193	17.5227	9.27868	8.99671	5.65502	5.21539	2.76365	2.7789	1.86845	1.51943
29.8	17.7781	17.9458	9.88397	9.27485	6.22617	5.36987	3.13637	2.8604	1.48264	1.5611
30.8	18.1012	18.3589	10.4215	9.54988	5.78335	5.52335	2.93144	2.94152	0.918114	1.60263
31.8	18.0068	18.7621	10.2337	9.82181	5.73276	5.67582	2.38849	3.02228	1.44116	1.64401
32.8	18.7503	19.1554	10.1521	10.0907	5.6798	5.82729	2.59605	3.10268	1.01725	1.68523
33.8	19.0288	19.5391	10.8693	10.3564	6.26653	5.97776	2.96911	3.18271	1.5458	1.72631
34.8	19.2424	19.9131	11.1515	10.6191	6.34202	6.12724	3.19834	3.26238	1.12217	1.76724
35.8	19.4895	20.2777	10.9485	10.8788	6.4365	6.27572	3.1877	3.34168	1.78336	1.80803
36.8	19.953	20.6329	11.4839	11.1354	6.64439	6.42321	3.17996	3.42062	1.28821	1.84866
37.8	20.5025	20.9789	11.5166	11.3889	6.74171	6.56971	3.29294	3.4992	1.71884	1.88915
38.8	20.5514	21.3158	11.9286	11.6395	6.95153	6.71522	3.52834	3.57742	1.9892	1.92949
39.8	20.877	21.6438	12.4138	11.887	6.92062	6.85975	3.49488	3.65528	1.70162	1.96969
40.8	20.888	21.963	11.7826	12.1316	7.11998	7.0033	3.29268	3.73278	1.57107	2.00974
41.8	21.3853	22.2736	9.5446	12.3732	7.20777	7.14587	3.29669	3.80993	0.760302	2.04964
42.8	21.573	22.5756	11.6906	12.6118	7.02186	7.28746	3.63012	3.88672	1.87679	2.0894
43.8	21.8384	22.8692	11.9199	12.8475	7.38418	7.42809	3.34612	3.96315	1.54711	2.12901
44.8	22.4339	23.1546	12.0676	13.0803	7.91525	7.56774	3.76334	4.03923	1.61469	2.16848
45.8	22.6973	23.432	12.571	13.3101	7.92308	7.70643	3.97685	4.11495	2.21163	2.20781
46.8	22.7278	23.7014	14.3586	13.537	7.61934	7.84415	3.63792	4.19033	1.61352	2.24699
47.8	23.3035	23.9631	14.395	13.7611	8.04702	7.98091	4.0791	4.26535	2.11538	2.28603
48.8	24.0761	24.2171	14.4044	13.9823	8.57903	8.11672	4.51599	4.34001	2.33016	2.32492
49.8	23.7182	24.4637	14.2947	14.2007	8.60443	8.25157	4.48046	4.41433	1.95243	2.36367
50.8	23.721	24.7029	14.1874	14.4162	8.57523	8.38547	4.16201	4.4883	2.09877	2.40228
51.8	24.4634	24.9351	14.419	14.6289	8.64502	8.51842	4.44858	4.56192	2.09805	2.44075
52.8	24.4111	25.1602	14.9778	14.8388	8.88417	8.65042	4.48715	4.6352	2.41586	2.47908
53.8	24.7153	25.3785	15.2191	15.046	9.06271	8.78148	4.57192	4.70813	2.21938	2.51726
54.8	24.9105	25.5901	15.1164	15.2504	8.99062	8.91161	4.41489	4.78071	2.30375	2.55531
55.8	25.3852	25.7951	15.6784	15.452	9.36175	9.0408	4.82371	4.85295	2.50695	2.59321
56.8	25.5352	25.9938	15.7388	15.651	9.00656	9.16905	4.91518	4.92484	2.10279	2.63098
57.8	25.751	26.1863	15.5508	15.8472	9.39253	9.29638	4.52716	4.9964	2.66031	2.6686
58.8	25.8303	26.3726	16.2854	16.0408	9.49385	9.42278	5.02903	5.06761	2.69494	2.70609
59.8	25.9084	26.5531	16.1881	16.2317	9.39852	9.54826	4.85793	5.13848	2.51328	2.74343
60.8	26.251	26.7278	16.1298	16.4199	9.57573	9.67282	5.02287	5.20901	2.75952	2.78064
61.8	26.67	26.8969	16.6353	16.6056	9.47414	9.79646	5.29059	5.27921	2.69383	2.81771
62.8	26.8303	27.0604	16.8647	16.7886	10.288	9.9192	5.46887	5.34906	2.94061	2.85464
63.8	26.8145	27.2187	17.0323	16.9691	10.3871	10.041	5.82489	5.41858	2.89523	2.89144
64.8	27.0873	27.3717	17.318	17.1471	10.2065	10.1619	5.63245	5.48776	3.22523	2.9281
65.8	27.3406	27.5198	17.234	17.3225	10.6812	10.282	5.67308	5.55661	3.02209	2.96462
66.8	27.6867	27.6628	17.2352	17.4953	10.533	10.4011	5.90605	5.62513	3.07749	3.001
67.8	27.6791	27.8012	17.5579	17.6657	10.5363	10.5193	5.77248	5.69331	3.09077	3.03725
68.8	27.6498	27.9349	18.1255	17.8337	10.9566	10.6366	5.62989	5.76116	3.26774	3.07337
69.8	28.264	28.064	18.2598	17.9992	10.8297	10.7531	6.15318	5.82869	3.17056	3.10935
70.8	28.1301	28.1888	18.1238	18.1622	10.8477	10.8687	5.95106	5.89588	3.50735	3.14519
71.8	28.3268	28.3094	18.3164	18.3229	10.6957	10.9833	5.93925	5.96274	2.84039	3.1809
72.8	28.3462	28.4258	18.3276	18.4812	11.3258	11.0972	6.37083	6.02928	3.80507	3.21648
73.8	28.9066	28.5382	18.541	18.6372	11.2938	11.2101	5.86175	6.09549	3.5432	3.25192
74.8	29.0654	28.6468	18.8662	18.7908	11.7911	11.3222	6.11458	6.16137	3.63908	3.28723
75.8	29.2368	28.7516	19.698	18.9421	12.0977	11.4334	6.74482	6.22693	3.93312	3.32241
76.8	29.0303	28.8527	19.9566	19.0911	11.3358	11.5437	7.0706	6.29216	3.51517	3.35745
77.8	29.298	28.9503	19.1969	19.2379	11.1726	11.6532	6.46138	6.35708	3.65336	3.39236
78.8	29.6554	29.0445	19.7936	19.3824	12.2179	11.7618	6.91458	6.42167	4.09414	3.42714
79.8	29.808	29.1354	20.2156	19.5247	12.3885	11.8696	7.21293	6.48594	4.0436	3.46179
80.8	29.5564	29.223	19.9328	19.6648	12.2736	11.9766	7.07543	6.54989	3.726	3.49631
81.8	29.7411	29.3076	20.2235	19.8028	12.7502	12.0827	6.92559	6.61352	3.65679	3.5307
82.8	30.1397	29.3891	20.1632	19.9386	12.8964	12.1879	6.99757	6.67684	4.2097	3.56496
83.8	29.8758	29.4678	20.3134	20.0723	12.2427	12.2924	7.37481	6.73984	3.76265	3.59908
84.8	30.2388	29.5436	20.0953	20.2039	12.6424	12.396	7.00043	6.80253	3.9772	3.63308
85.8	30.5294	29.6167	20.1165	20.3334	12.8105	12.4988	7.31522	6.8649	4.13916	3.66695
86.8	30.3673	29.6872	20.6779	20.4609	12.6804	12.6007	7.38981	6.92695	4.35634	3.70069
87.8	30.2473	29.7551	20.7603	20.5863	12.8608	12.7019	7.5238	6.9887	3.98522	3.73431
88.8	30.4394	29.8206	20.5582	20.7097	12.7559	12.8022	7.38755	7.05013	3.95024	3.76779
89.8	30.0614	29.8837	20.3474	20.8312	12.4241	12.9017	6.80076	7.11125	3.51922	3.80115
90.8	30.5276	29.9445	20.3526	20.9507	12.8252	13.0004	6.98386	7.17207	4.22142	3.83438
91.8	30.5796	30.003	21.1552	21.0683	13.0892	13.0983	7.22613	7.23258	4.17626	3.86748
92.8	30.6205	30.0595	21.0354	21.184	13.0446	13.1955	6.87512	7.29277	3.97228	3.90046
93.8	30.8319	30.1138	20.985	21.2977	13.1522	13.2918	7.61357	7.35267	4.09095	3.93331
94.8	30.8026	30.1662	20.9541	21.4097	13.1243	13.3873	7.41014	7.41226	4.0704	3.96603
95.8	30.626	30.2167	21.014	21.5197	13.1799	13.4821	7.28936	7.47154	3.95109	3.99863
96.8	30.9087	30.2653	21.107	21.628	13.1967	13.576	7.3977	7.53052	3.9424	4.03111
97.8	31.3443	30.312	21.2683	21.7345	13.5494	13.6692	7.49926	7.5892	4.41782	4.06346
98.8	31.1886	30.3571	21.6406	21.8392	13.3676	13.7617	7.41802	7.64758	4.32096	4.09568
99.8	31.2195	30.4005	21.6478	21.9422	13.6287	13.8533	7.77223	7.70566	4.16141	4.12778
100.8	31.0262	30.4423	21.5238	22.0434	13.5559	13.9442	7.5327	7.76344	4.34211	4.15976
101.8	31.0616	30.4825	21.9728	22.1429	13.4314	14.0344	7.27147	7.82093	4.36493	4.19162
102.8	31.1679	30.5212	21.6234	22.2408	13.6315	14.1237	7.44443	7.87812	4.12689	4.22335
103.8	31.4924	30.5585	22.1323	22.337	13.9622	14.2124	8.17317	7.93501	4.16642	4.25496
104.8	31.5223	30.5944	22.1626	22.4316	14.1634	14.3003	8.2338	7.9916	4.39705	4.28645
105.8	31.3477	30.6289	21.7087	22.5246	14.0253	14.3874	7.9273	8.04791	4.06023	4.31781
106.8	31.7789	30.6622	22.5136	22.6159	14.4035	14.4738	8.28599	8.10392	4.53111	4.34906
107.8	32.3425	30.6942	22.8667	22.7057	14.5999	14.5595	8.87059	8.15964	4.9718	4.38018
108.8	31.7716	30.725	22.9725	22.794	14.2543	14.6444	8.49169	8.21507	4.23195	4.41119
109.8	32.0598	30.7546	23.0322	22.8808	14.6873	14.7287	8.49072	8.27021	4.9332	4.44207
110.8	31.9874	30.7832	23.1593	22.966	14.5506	14.8122	8.58231	8.32506	5.09326	4.47284
111.8	31.9677	30.8106	23.0295	23.0498	14.1066	14.895	8.59294	8.37963	4.68795	4.50348
112.8	32.1168	30.837	22.917	23.1321	15.1186	14.977	8.90752	8.43391	4.65702	4.53401
113.8	32.4264	30.8624	21.486	23.2129	15.2722	15.0584	8.70176	8.48791	5.20367	4.56441
114.8	32.3701	30.8869	22.0938	23.2924	14.7617	15.1391	8.72949	8.54162	4.91969	4.5947
115.8	32.3181	30.9104	22.5798	23.3705	15.373	15.219	9.17339	8.59505	5.02897	4.62487
116.8	32.7289	30.933	23.0312	23.4471	15.3191	15.2983	8.91918	8.64819	4.96038	4.65493
117.8	32.4496	30.9548	22.6877	23.5225	15.237	15.3769	8.83449	8.70106	5.02578	4.68486
118.8	32.2635	30.9758	22.9151	23.5965	14.7801	15.4548	8.67982	8.75365	5.01171	4.71468
119.8	36.6034	30.9959	23.7952	23.6691	14.2307	15.532	11.3214	8.80595	6.82334	4.74438
120.8	29.4632	30.0977	22.5875	23.8891	13.9187	15.1785	6.85199	8.51914	3.21116	4.48668
121.8	32.8053	29.9645	23.6151	23.7953	16.3538	15.1271	9.39638	8.49303	4.96475	4.47368
122.8	32.2188	29.8322	22.5747	23.7021	15.3634	15.076	8.28731	8.46701	5.04352	4.46071
123.8	31.7968	29.7009	22.7669	23.6094	14.7357	15.025	9.12732	8.44108	5.23562	4.44779
124.8	31.3309	29.5705	22.4095	23.5172	14.3626	14.9742	8.66037	8.41524	4.94586	4.43491
125.8	31.6272	29.441	22.3956	23.4255	15.274	14.9237	8.78113	8.38949	5.08116	4.42206
126.8	31.2182	29.3124	25.1676	23.3343	14.9738	14.8733	8.87169	8.36382	5.08646	4.40926
127.8	30.8617	29.1848	22.7801	23.2437	14.5419	14.8232	8.87323	8.33825	5.09976	4.3965
128.8	30.792	29.058	22.7081	23.1535	14.8866	14.7733	8.90615	8.31276	5.00226	4.38377
129.8	30.4011	28.9321	22.7252	23.0638	15.0554	14.7236	8.59545	8.28736	4.67189	4.37108
130.8	30.601	28.807	22.7481	22.9746	14.4292	14.6741	8.15801	8.26204	4.86265	4.35844
131.8	30.2993	28.6828	22.0842	22.886	14.6507	14.6248	9.03161	8.23681	5.18798	4.34583
132.8	29.9792	28.5594	22.1105	22.7977	14.5625	14.5757	8.57856	8.21167	4.73773	4.33326
133.8	29.8999	28.4369	21.795	22.71	14.6904	14.5268	8.71481	8.18662	5.19226	4.32072
134.8	29.941	28.3152	22.2535	22.6228	14.8621	14.4781	8.85161	8.16164	5.20883	4.30823
135.8	29.3183	28.1943	22.1564	22.536	14.5759	14.4296	8.37498	8.13676	5.36923	4.29578
136.8	29.0573	28.0742	21.7794	22.4497	13.879	14.3813	8.45193	8.11196	4.99657	4.28336
137.8	29.0227	27.9549	21.6023	22.3638	14.2582	14.3332	8.34442	8.08724	5.06439	4.27098
138.8	28.847	27.8364	21.7207	22.2784	14.1619	14.2853	8.07466	8.06261	5.45179	4.25864
139.8	28.4132	27.7187	21.1242	22.1935	13.9582	14.2376	7.9844	8.03806	4.63735	4.24633
140.8	28.5301	27.6017	21.1544	22.109	14.2002	14.1901	7.47324	8.01359	4.90092	4.23407
141.8	28.3955	27.4855	21.3586	22.0249	13.8367	14.1428	8.69473	7.98921	5.03218	4.22184
142.8	28.3093	27.3701	20.8494	21.9413	13.6665	14.0957	8.13472	7.96491	4.52234	4.20965
143.8	27.6182	27.2554	20.0347	21.8582	13.5475	14.0487	7.79247	7.94069	4.17493	4.19749
144.8	27.6155	27.1414	20.0927	21.7755	13.4351	14.002	7.75019	7.91655	5.05563	4.18538
145.8	27.2071	27.0281	20.0632	21.6932	13.2794	13.9555	7.90535	7.89249	4.53312	4.1733
146.8	27.1643	26.9156	20.3948	21.6113	13.7342	13.9091	7.93935	7.86852	4.70188	4.16125
147.8	27.407	26.8038	20.5404	21.5299	13.3593	13.8629	7.95129	7.84463	4.71913	4.14925
148.8	27.4708	26.6927	19.9886	21.4489	13.734	13.8169	8.01866	7.82082	4.72494	4.13728
149.8	26.8384	26.5823	20.0098	21.3683	13.3713	13.7711	7.89615	7.79708	4.35219	4.12534
150.8	26.8382	26.4726	19.9665	21.2881	13.0099	13.7255	7.91637	7.77343	4.49615	4.11345
151.8	26.3999	26.3635	19.3988	21.2083	13.309	13.6801	7.66254	7.74986	4.34125	4.10158
152.8	26.4497	26.2552	19.8674	21.129	13.4534	13.6348	8.06441	7.72636	4.92821	4.08976
153.8	26.5418	26.1475	20.3358	21.05	12.9714	13.5897	8.13878	7.70295	4.65936	4.07797
154.8	26.0664	26.0404	19.6383	20.9715	13.0658	13.5448	7.80138	7.67961	4.54236	4.06622
155.8	26.4795	25.9341	19.5782	20.8933	13.5258	13.5001	8.15841	7.65636	4.9361	4.0545
156.8	26.2433	25.8283	19.8006	20.8156	13.0472	13.4556	8.41068	7.63318	4.6203	4.04282
157.8	25.7085	25.7232	19.4232	20.7382	12.9653	13.4112	7.67535	7.61008	4.51492	4.03117
158.8	25.7486	25.6188	19.3346	20.6612	12.7247	13.367	7.90988	7.58705	4.59882	4.01956
159.8	25.7118	25.515	19.2546	20.5847	12.9032	13.323	8.25653	7.56411	3.90187	4.00798
160.8	25.3787	25.4118	19.3252	20.5085	12.5356	13.2792	7.64584	7.54123	4.23281	3.99644
161.8	25.5903	25.3092	19.1433	20.4327	12.6825	13.2355	7.70615	7.51844	4.84642	3.98494
162.8	25.224	25.2072	19.1635	20.3572	13.1185	13.192	8.01576	7.49572	4.40351	3.97347
163.8	25.0452	25.1058	19.4008	20.2822	12.6875	13.1487	8.1649	7.47308	4.69711	3.96203
164.8	25.0811	25.0051	19.2161	20.2075	12.6301	13.1056	7.7619	7.45052	4.42673	3.95063
165.8	22.0367	24.9049	18.9629	20.1332	12.8215	13.0626	8.24965	7.42802	4.22053	3.93926
166.8	23.9928	24.8053	19.077	20.0592	12.3082	13.0198	7.58146	7.40561	4.18257	3.92793
167.8	23.658	24.7063	18.3719	19.9856	12.1081	12.9771	7.49316	7.38327	3.75991	3.91663
168.8	23.5128	24.6078	18.2815	19.9124	12.953	12.9347	7.6702	7.361	3.97493	3.90537
169.8	26.2573	24.51	18.9263	19.8395	12.5974	12.8924	7.75778	7.33881	4.34967	3.89414
170.8	24.466	24.4127	18.7334	19.767	12.1167	12.8502	7.78253	7.31669	4.23165	3.88294
171.8	24.2218	24.3159	18.2166	19.6949	12.6424	12.8083	7.72979	7.29464	4.71248	3.87178
172.8	24.0261	24.2198	18.1859	19.6231	12.2664	12.7664	7.82465	7.27267	4.84244	3.86065
173.8	23.9673	24.1241	18.6461	19.5516	12.3271	12.7248	7.72974	7.25077	4.67521	3.84956
174.8	23.8116	24.029	18.1275	19.4805	12.5302	12.6833	7.96518	7.22895	4.83134	3.8385
175.8	23.3936	23.9345	18.5972	19.4098	11.9088	12.642	7.52491	7.20719	4.0964	3.82747
176.8	23.2164	23.8405	17.6866	19.3393	12.225	12.6008	7.19088	7.18551	4.346	3.81648
177.8	23.3233	23.747	17.7715	19.2692	12.2839	12.5598	7.72989	7.1639	4.11462	3.80552
178.8	23.395	23.654	18.1843	19.1995	12.1575	12.519	7.57333	7.14236	4.79912	3.79459
179.8	23.0483	23.5616	18.0047	19.1301	12.1156	12.4783	7.77872	7.12089	4.25172	3.78369
180.8	22.9482	23.4697	17.8867	19.061	12.3404	12.4377	7.74612	7.09949	4.83695	3.77283
181.8	22.9554	23.3782	17.7444	18.9923	11.6889	12.3974	7.54346	7.07817	4.83397	3.762
182.8	22.154	23.2873	17.7529	18.9238	11.6571	12.3572	7.32355	7.05691	3.82264	3.7512
183.8	22.1779	23.1969	17.5006	18.8557	11.8122	12.3171	7.42471	7.03573	3.99646	3.74044
184.8	22.6255	23.107	17.5726	18.788	11.8584	12.2772	7.74417	7.01461	4.42368	3.72971
185.8	22.2106	23.0176	17.5079	18.7205	11.6482	12.2374	7.36895	6.99357	4.03725	3.71901
186.8	22.4886	22.9287	17.5265	18.6534	12.3141	12.1978	7.16761	6.97259	4.49006	3.70834
187.8	22.4185	22.8402	17.8612	18.5865	11.6685	12.1584	7.51849	6.95168	4.3879	3.69771
188.8	22.0452	22.7523	17.303	18.52	11.6049	12.1191	7.41238	6.93084	3.96712	3.6871
189.8	22.0483	22.6648	17.6583	18.4538	11.6972	12.0799	7.26389	6.91007	4.27789	3.67653
190.8	21.9454	22.5778	17.115	18.3879	11.6651	12.0409	7.13824	6.88937	4.4821	3.66599
191.8	21.5158	22.4912	17.0395	18.3223	11.7793	12.0021	7.18105	6.86874	4.25446	3.65549
192.8	21.8908	22.4052	17.1803	18.2571	11.9329	11.9633	7.40444	6.84817	4.18085	3.64501
193.8	21.9221	22.3196	17.0184	18.1921	11.6941	11.9248	7.69279	6.82767	4.20756	3.63456
194.8	21.0418	22.2344	16.824	18.1274	11.3374	11.8864	7.04504	6.80724	3.89296	3.62415
195.8	21.4207	22.1497	16.8634	18.063	11.3471	11.8481	6.90295	6.78687	4.18572	3.61377
196.8	21.4928	22.0654	16.6123	17.999	11.5091	11.81	7.10015	6.76657	3.98829	3.60342
197.8	21.5172	21.9816	16.7551	17.9352	11.6197	11.772	6.73108	6.74634	3.92163	3.5931
198.8	21.1141	21.8982	16.6663	17.8717	11.7434	11.7342	7.49011	6.72618	4.42609	3.58281
199.8	21.5487	21.8153	16.7688	17.8085	11.7609	11.6965	7.34472	6.70608	4.33843	3.57255
200.8	21.1165	21.7328	16.8587	17.7456	11.5272	11.6589	7.1898	6.68604	4.35202	3.56232
201.8	21.0492	21.6507	16.5903	17.6829	10.4275	11.6215	6.72442	6.66607	4.43259	3.55213
202.8	21.2468	21.5691	15.9415	17.6206	11.2708	11.5843	6.87145	6.64617	4.10515	3.54196
203.8	21.0526	21.4879	16.7443	17.5585	11.0665	11.5471	6.65427	6.62633	4.21998	3.53183
204.8	20.6473	21.4071	16.6262	17.4968	10.8314	11.5102	6.99826	6.60656	3.88063	3.52172
205.8	20.7055	21.3267	16.1628	17.4353	11.5793	11.4733	6.58857	6.58685	3.91319	3.51165
206.8	20.6648	21.2468	16.3849	17.3741	11.6173	11.4366	6.67497	6.5672	4.06649	3.5016
207.8	20.3094	21.1672	16.3465	17.3131	10.8763	11.4	6.63303	6.54762	3.71266	3.49159
208.8	20.5511	21.0881	15.5662	17.2524	11.1892	11.3636	6.75621	6.5281	3.85397	3.4816
209.8	20.6053	21.0093	16.1067	17.1921	11.3617	11.3273	6.95567	6.50865	3.98767	3.47165
210.8	20.6856	20.931	16.271	17.1319	11.2969	11.2911	7.47686	6.48926	3.63389	3.46172
211.8	20.6992	20.853	16.2369	17.0721	11.6471	11.2551	7.54738	6.46993	4.39686	3.45183
212.8	20.8923	20.7755	16.6315	17.0125	11.4321	11.2192	7.43839	6.45067	4.27812	3.44196
213.8	20.1975	20.6983	16.1899	16.9532	11.8062	11.1834	7.11112	6.43146	4.13533	3.43213
214.8	20.2522	20.6216	16.0869	16.8941	11.3478	11.1478	6.84488	6.41232	4.33679	3.42232
215.8	20.3165	20.5452	16.5771	16.8353	10.9913	11.1123	7.00465	6.39324	4.14617	3.41254
216.8	19.61	20.4692	16.0845	16.7768	10.9605	11.077	7.14317	6.37423	3.78843	3.40279
217.8	20.0189	20.3936	15.8412	16.7185	11.4472	11.0417	6.90936	6.35527	4.17352	3.39307
218.8	20.136	20.3183	16.2044	16.6605	11.2005	11.0066	7.15879	6.33638	4.60133	3.38338
219.8	19.8464	20.2435	15.7138	16.6027	11.3571	10.9717	7.32653	6.31755	4.37273	3.37372
220.8	19.7773	20.169	15.9809	16.5452	11.1816	10.9368	6.86879	6.29877	4.30491	3.36409
221.8	19.7905	20.0948	15.6019	16.4879	10.9426	10.9021	7.35319	6.28006	4.05726	3.35449
222.8	19.644	20.0211	15.5634	16.4309	11.1378	10.8675	6.97598	6.26141	4.0103	3.34491
223.8	19.7277	19.9477	15.8588	16.3741	11.496	10.833	7.03214	6.24282	4.64804	3.33537
224.8	19.716	19.8746	15.8765	16.3176	10.5203	10.7987	7.31451	6.22429	4.32369	3.32585
225.8	19.324	19.802	15.3243	16.2614	10.7433	10.7645	6.66936	6.20582	4.05875	3.31636
226.8	19.347	19.7296	15.4429	16.2053	10.7649	10.7304	7.17255	6.18741	4.19798	3.3069
227.8	19.3327	19.6577	15.787	16.1496	10.6006	10.6965	6.88662	6.16905	4.12416	3.29746
228.8	19.3373	19.5861	15.4627	16.094	10.5259	10.6626	6.95991	6.15076	3.9801	3.28806
229.8	19.4071	19.5148	15.4116	16.0387	10.7942	10.6289	7.00145	6.13253	4.34287	3.27868
230.8	19.6478	19.4439	15.4186	15.9837	11.177	10.5953	6.93644	6.11435	4.21249	3.26933
231.8	18.9605	19.3733	15.3785	15.9289	10.3816	10.5619	7.12229	6.09623	3.7729	3.26001
232.8	19.0767	19.303	15.0232	15.8743	10.446	10.5285	6.61442	6.07818	4.22235	3.25072
233.8	18.9632	19.2331	15.1212	15.8199	11.0267	10.4953	7.01206	6.06017	4.02232	3.24145
234.8	19.0935	19.1635	15.2575	15.7658	11.0577	10.4622	6.57691	6.04223	4.48876	3.23221
235.8	19.0492	19.0943	15.3605	15.7119	10.6328	10.4292	7.77544	6.02435	4.41702	3.223
236.8	19.0621	19.0254	15.1057	15.6583	10.855	10.3964	7.33995	6.00652	3.94061	3.21382
237.8	18.8555	18.9568	15.1124	15.6048	10.784	10.3636	7.01043	5.98875	4.0132	3.20466
238.8	18.6657	18.8885	14.9618	15.5516	10.6956	10.331	7.04763	5.97103	3.80515	3.19553
239.8	18.9843	18.8206	14.7452	15.4987	11.2678	10.2985	7.28659	5.95337	4.27531	3.18643
240.8	18.9317	18.753	15.1226	15.4459	9.9516	10.2661	6.78154	5.93577	4.31283	3.17735
241.8	18.4534	18.6857	14.9109	15.3934	9.85546	10.2339	7.02661	5.91823	3.7467	3.16831
242.8	18.6082	18.6187	14.1875	15.3411	10.5242	10.2017	6.45356	5.90074	3.92056	3.15928
243.8	18.5237	18.5521	14.9773	15.289	10.4268	10.1697	6.62293	5.88331	3.99366	3.15029
244.8	18.4051	18.4857	14.7663	15.2371	10.8438	10.1378	6.86631	5.86593	4.02572	3.14132
245.8	18.5334	18.4197	14.853	15.1855	11.069	10.106	7.1366	5.84861	4.18428	3.13238
246.8	18.3418	18.3539	14.8889	15.134	10.2848	10.0743	6.74286	5.83134	4.32999	3.12347
247.8	18.1096	18.2885	14.4239	15.0828	10.3402	10.0427	6.76427	5.81413	3.25134	3.11458
248.8	18.2344	18.2234	14.26	15.0318	10.7253	10.0112	7.12044	5.79697	3.57268	3.10572
249.8	18.3413	18.1586	14.5803	14.9811	10.2275	9.97989	6.75622	5.77987	3.66962	3.09688
250.8	17.7363	18.0941	14.4369	14.9305	9.97686	9.94865	6.20168	5.76282	3.6832	3.08807
251.8	17.9167	18.0298	14.1336	14.8801	9.85937	9.91753	6.96488	5.74583	3.72521	3.07929
252.8	18.0127	17.9659	14.8644	14.83	9.94745	9.88652	6.81724	5.72889	3.80415	3.07053
253.8	17.7078	17.9023	14.4578	14.78	10.2406	9.85561	6.75162	5.712	3.76353	3.0618
254.8	17.5702	17.8389	14.2574	14.7303	10.189	9.82482	6.74808	5.69517	3.52913	3.05309
255.8	17.3055	17.7759	13.7526	14.6807	9.73714	9.79414	6.56199	5.67839	3.52766	3.04441
256.8	16.9622	17.7131	13.7181	14.6314	9.79093	9.76357	6.44644	5.66167	3.55516	3.03576
257.8	17.3199	17.6506	13.9631	14.5823	10.4092	9.7331	6.56809	5.645	3.55311	3.02713
258.8	17.1956	17.5885	14.1941	14.5334	9.69064	9.70275	6.68637	5.62838	3.65688	3.01853
259.8	17.5037	17.5265	13.9795	14.4847	9.88174	9.6725	6.85793	5.61181	3.54024	3.00995
260.8	17.3367	17.4649	14.2955	14.4361	10.2874	9.64236	6.89973	5.5953	3.65588	3.0014
261.8	17.3391	17.4036	14.1143	14.3878	9.83739	9.61233	6.25871	5.57884	3.54101	2.99287
262.8	17.2225	17.3425	13.4352	14.3397	10.1882	9.58241	6.31933	5.56243	3.83531	2.98437
263.8	17.5203	17.2817	14.4373	14.2918	10.3128	9.55259	7.61066	5.54607	4.14178	2.97589
264.8	17.7353	17.2212	14.49	14.244	9.87961	9.52287	6.83784	5.52977	4.22976	2.96744
265.8	16.8996	17.1609	14.2956	14.1965	9.69927	9.49326	6.59403	5.51351	3.94874	2.95901
266.8	17.289	17.1009	13.7421	14.1492	10.241	9.46376	6.92115	5.49731	4.22678	2.95061
267.8	17.1162	17.0412	14.0895	14.102	10.4449	9.43436	6.76504	5.48116	3.83336	2.94223
268.8	16.9344	16.9817	14.1329	14.0551	10.1358	9.40506	7.00424	5.46506	4.186	2.93388
269.8	17.0485	16.9226	14.0142	14.0083	10.112	9.37587	6.93277	5.44901	4.17783	2.92555
270.8	17.2949	16.8636	13.6672	13.9617	9.9957	9.34678	6.82778	5.43301	4.31194	2.91725
271.8	17.034	16.805	14.1629	13.9153	9.68298	9.31779	6.82091	5.41706	4.09509	2.90897
272.8	16.875	16.7466	13.887	13.8691	9.76408	9.28891	6.64482	5.40116	3.77884	2.90071
273.8	17.1391	16.6884	13.9876	13.8231	10.4623	9.26012	6.91932	5.38531	4.36928	2.89248
274.8	17.0027	16.6305	14.3365	13.7773	10.2564	9.23144	7.24842	5.36952	4.32313	2.88428
275.8	17.178	16.5729	13.9388	13.7316	9.73528	9.20286	7.18668	5.35377	3.88329	2.8761
276.8	16.8723	16.5155	13.7856	13.6862	9.83104	9.17438	6.98886	5.33807	4.42557	2.86794
277.8	16.7112	16.4584	14.1521	13.6409	9.48528	9.14599	6.74918	5.32242	4.01298	2.8598
278.8	16.5008	16.4015	13.8197	13.5958	9.53857	9.11771	6.82473	5.30682	3.97854	2.85169
279.8	16.7169	16.3449	13.6413	13.5509	9.74928	9.08953	6.1788	5.29127	4.08937	2.84361
280.8	16.1044	16.2885	13.6154	13.5061	9.73979	9.06144	6.60037	5.27576	3.60986	2.83555
281.8	16.3479	16.2323	13.2331	13.4616	9.72133	9.03345	6.62137	5.26031	3.83938	2.82751
282.8	16.7051	16.1765	13.6671	13.4172	9.94065	9.00557	6.66474	5.24491	3.94563	2.81949
283.8	17.0069	16.1208	13.7275	13.373	9.43566	8.97777	6.92691	5.22955	3.61101	2.8115
284.8	16.5005	16.0654	13.4582	13.3289	9.71815	8.95008	7.06722	5.21424	3.93853	2.80353
285.8	16.2225	16.0102	13.5362	13.2851	9.39733	8.92248	6.30365	5.19898	3.46053	2.79559
286.8	16.3997	15.9553	13.2567	13.2414	9.63963	8.89498	6.67443	5.18377	3.81697	2.78767
287.8	16.4833	15.9006	13.09	13.1979	9.66047	8.86757	6.57458	5.1686	3.70086	2.77977
288.8	16.2535	15.8461	13.19	13.1545	9.57998	8.84026	6.44543	5.15348	3.58712	2.7719
289.8	16.4066	15.7919	13.4	13.1114	9.33904	8.81304	6.25825	5.13841	3.71782	2.76405
290.8	16.1175	15.7379	12.9716	13.0684	8.91653	8.78591	6.42731	5.12339	3.48407	2.75622
291.8	16.4753	15.6841	13.259	13.0255	10.166	8.75889	6.56411	5.10841	3.92639	2.74841
292.8	16.3453	15.6306	13.3276	12.9829	9.8366	8.73195	6.96651	5.09348	4.1449	2.74063
293.8	16.1721	15.5773	13.0034	12.9404	9.51938	8.70511	6.66201	5.0786	3.6464	2.73287
294.8	16.1757	15.5242	13.2135	12.8981	9.41394	8.67836	6.44387	5.06377	3.6383	2.72513
295.8	15.5609	15.4713	12.6506	12.8559	9.29012	8.6517	6.33489	5.04898	3.5707	2.71742
296.8	15.6205	15.4187	12.9606	12.8139	9.49448	8.62513	6.6619	5.03423	3.78257	2.70973
297.8	15.9733	15.3663	13.0193	12.7721	9.5556	8.59866	6.46597	5.01953	3.97235	2.70206
298.8	16.1584	15.3141	13.1865	12.7304	9.39461	8.57228	6.631	5.00488	3.5211	2.69441
299.8	16.1463	15.2621	12.9577	12.6889	9.52678	8.54599	6.5624	4.99028	3.66984	2.68679
300.8	16.4489	15.2104	13.3686	12.6475	9.73518	8.51979	6.67645	4.97571	4.21399	2.67919

## Sheet: Figure 1i
Figure 1i
Wildtype versus closed variant
IgE Fc3-4 concentration [nM]	C335 (closed)		C328 (wild type)
10	2.3395	2.3743	2.3564	2.4506
3.33333	2.3159	2.2961	2.3288	2.4841
1.11111	2.2578	2.2821	2.2173	2.456
0.37037	2.0283	2.026	2.1395	2.4432
0.123457	1.5431	1.5428	1.711	1.848
0.0411523	0.9193	0.9299	1.0858	1.2172
0.0137174	0.5585	0.5169	0.6501	0.7144
0.00457247	0.3156	0.3069	0.3722	0.3986
0.00152416	0.1804	0.1833	0.205	0.2176
0.00050805	0.1224	0.1354	0.1408	0.14
0.00016935	0.106	0.1007	0.1038	0.11
0	0.0767	0.0793	0.0767	0.0793

## Sheet: Figure 2a
Figure 2a
Ligelizumab IgG				Omalizumab IgG
anti-IgE conncentration [nM]	Ligelizumab IgG			anti-IgE conncentration [nM]	Omalizumab IgG
4	0.0539	0.0518		600	0.0537	0.054
2	0.0551	0.053		120	0.0654	0.0731
1	0.0552	0.054		24	0.1014	0.1193
0.5	0.0589	0.0599		4.8	0.334	0.4188
0.25	0.0877	0.0858		0.96	1.106	1.1459
0.125	0.4063	0.393		0.192	1.4029	1.5739
0.0625	1.357	1.2215		0.0384	1.5643	1.6543
0.03125	1.6138	1.5562		0.00768	1.666	1.8123
0.015625	1.7834	1.7941
0.0078125	1.8018	1.788

## Sheet: Figure 2c
Figure 2c
Ligelizumab versus Omalizumab IgG
IgG concentration[nM]	Ligelizumab IgG		Omalizumab IgG
100	56.6	60.2	67.8	68.2
20	65.7	54.6	135	140
4	56.9	58.8	464	524
0.8	258	328	1235	1519
0.16	1602	1699	1902	2276
0.032	1709	2062	2111	2295

[truncated: 45 more sheets: Figure 2d, Figure 2f, Figure 3a, Figure 3b, Figure 3c, Figure 3d, Figure 3e, Figure 3f, Figure 3i, Figure 3j, Figure 3k, Figure 3l, Figure 4a, Figure 4b, Figure 4c, Figure 4d, Figure 4e, Figure 4g, Figure 5b, Figure 5d …]
